# Supplementary material for: Characteristics and significance of peripheral blood T-cell receptor repertoire features in patients with indeterminate lung nodules
Source: Signal Transduct Target Ther. 2022 Oct 10;7:348. doi: 10.1038/s41392-022-01169-7 (PMC9548502; doi:10.1038/s41392-022-01169-7)
Supplement: Supplementary file 2 — Data S3 [file 41392_2022_1169_MOESM2_ESM.txt]

********************************************************************************
MEME - Motif discovery tool
********************************************************************************
MEME version 5.4.1 (Release date: Sat Aug 21 19:23:23 2021 -0700)

For further information on how to interpret these results please access https://meme-suite.org/meme.
To get a copy of the MEME Suite software please access https://meme-suite.org.

********************************************************************************


********************************************************************************
REFERENCE
********************************************************************************
If you use this program in your research, please cite:

Timothy L. Bailey and Charles Elkan,
"Fitting a mixture model by expectation maximization to
discover motifs in biopolymers",
Proceedings of the Second International Conference on Intelligent Systems
for Molecular Biology, pp. 28-36, AAAI Press, Menlo Park, California, 1994.
********************************************************************************


********************************************************************************
TRAINING SET
********************************************************************************
PRIMARY SEQUENCES= enrich_seq.fasta
CONTROL SEQUENCES= --none--
ALPHABET= ACDEFGHIKLMNPQRSTVWY
Sequence name            Weight Length  Sequence name            Weight Length  
-------------            ------ ------  -------------            ------ ------  
s1                       1.0000     14  s2                       1.0000     15  
s3                       1.0000     16  s4                       1.0000     15  
s5                       1.0000     13  s6                       1.0000     13  
s7                       1.0000     15  s8                       1.0000     13  
s9                       1.0000     12  s10                      1.0000     14  
s11                      1.0000     16  s12                      1.0000     19  
s13                      1.0000     16  s14                      1.0000     15  
s15                      1.0000     15  s16                      1.0000     13  
s17                      1.0000     15  s18                      1.0000     14  
s19                      1.0000     13  s20                      1.0000     14  
s21                      1.0000     17  s22                      1.0000     16  
s23                      1.0000     14  s24                      1.0000     16  
s25                      1.0000     16  s26                      1.0000     15  
s27                      1.0000     12  s28                      1.0000     16  
s29                      1.0000     19  s30                      1.0000     13  
s31                      1.0000     13  s32                      1.0000     15  
s33                      1.0000     14  s34                      1.0000     11  
s35                      1.0000     14  s36                      1.0000     15  
s37                      1.0000     13  s38                      1.0000     14  
s39                      1.0000     16  s40                      1.0000     15  
s41                      1.0000     16  s42                      1.0000     12  
********************************************************************************

********************************************************************************
COMMAND LINE SUMMARY
********************************************************************************
This information can also be useful in the event you wish to report a
problem with the MEME software.

command: meme -protein enrich_seq.fasta -nmotifs 2 

model:  mod=         zoops    nmotifs=         2    evt=           inf
objective function:           em=       E-value of product of p-values
                              starts=   E-value of product of p-values
width:  minw=            8    maxw=           19
nsites: minsites=        2    maxsites=       42    wnsites=       0.8
theta:  spmap=         pam    spfuzz=        120
em:     prior=       megap    b=            3060    maxiter=        50
        distance=    1e-05
trim:   wg=             11    ws=              1    endgaps=       yes
data:   n=             612    N=              42
sample: seed=            0    hsfrac=          0
        searchsize=    612    norand=         no    csites=       1000
Dirichlet mixture priors file: prior30.plib
Letter frequencies in dataset:
A 0.085 C 0.0686 D 0.0278 E 0.0621 F 0.101 G 0.121 H 0.0098 I 0.018 K 0.00327 
L 0.0343 M 0.00327 N 0.031 P 0.0245 Q 0.0588 R 0.0261 S 0.172 T 0.0605 V 0.0131 
W 0.0098 Y 0.0703 
Background letter frequencies (from file dataset with add-one prior applied):
A 0.0839 C 0.068 D 0.0285 E 0.0617 F 0.0997 G 0.119 H 0.0111 I 0.019 K 0.00475 
L 0.0348 M 0.00475 N 0.0316 P 0.0253 Q 0.0585 R 0.0269 S 0.168 T 0.0601 V 0.0142 
W 0.0111 Y 0.0696 
Background model order: 0
********************************************************************************


********************************************************************************
MOTIF SSGGSSNEQYF MEME-1	width =  11  sites =  41  llr = 466  E-value = 2.4e-078
********************************************************************************
--------------------------------------------------------------------------------
	Motif SSGGSSNEQYF MEME-1 Description
--------------------------------------------------------------------------------
Simplified        A  11::1:::1::
pos.-specific     C  :::::::::::
probability       D  1:::::1::::
matrix            E  :::::::7:::
                  F  :::::::::4a
                  G  :1442121:::
                  H  :::::::::::
                  I  :::::::::::
                  K  :::::::::::
                  L  :1:1::::1::
                  M  :::::::::::
                  N  ::::113::::
                  P  11:::::::::
                  Q  ::1:::::6::
                  R  :111:::::::
                  S  332123:::::
                  T  :11111:1:1:
                  V  :::::::::::
                  W  :::::::::::
                  Y  ::::::3:15:

         bits    7.7            
                 6.9            
                 6.2            
                 5.4            
Relative         4.6            
Entropy          3.9            
(16.4 bits)      3.1           *
                 2.3        ****
                 1.5       *****
                 0.8 ***********
                 0.0 -----------

Multilevel           SSGGGSNEQYF
consensus                S Y  F 
sequence                        
                                
                                
--------------------------------------------------------------------------------

--------------------------------------------------------------------------------
	Motif SSGGSSNEQYF MEME-1 sites sorted by position p-value
--------------------------------------------------------------------------------
Sequence name             Start   P-value               Site  
-------------             ----- ---------            -----------
s22                           6  4.29e-10      CASSY KWGEWSYEQYF           
s38                           4  7.82e-10        CAS SPMGRSYEQYF           
s39                           6  1.40e-09      CASSS KTGTGSYEQYF           
s20                           4  2.03e-09        CAS SMSGAVNEQYF           
s11                           6  7.01e-09      CASSE DSGRGSDEQYF           
s30                           3  1.85e-08         CA SSVGSSNEQYF           
s5                            3  1.85e-08         CA SSQGWPYEQYF           
s6                            3  3.91e-08         CA IRTGEHNEQFF           
s40                           5  7.85e-08       CASV LAGGSSYEQYF           
s7                            5  1.02e-07       CSAR VRLASNYEQYF           
s23                           4  1.17e-07        CAS SPRGQGDEQFF           
s35                           4  1.33e-07        CAS SLELGSNEQFF           
s18                           4  1.94e-07        CSA ISGSTSNEQFF           
s42                           2  4.97e-07          C SASGQVGEQYF           
s8                            3  4.97e-07         CA SSFGSWYEQYF           
s33                           4  5.56e-07        CAS SGSGTGNEQFF           
s25                           6  1.06e-06      CASSH RQGGSTDTQYF           
s32                           5  1.59e-06       CASS ETGGNTGELFF           
s41                           6  1.76e-06      CATSD PGQGTTGELFF           
s3                            6  1.76e-06      CATSD PGQGTTGELFF           
s37                           3  2.58e-06         CA SSLSSSHEQYF           
s28                           6  3.12e-06      CASSQ STSVNTGELFF           
s12                           9  3.74e-06   CASSEEGF YGGRSYNEQFF           
s29                           9  4.10e-06   CASSLYVG QGPTAPYEQYF           
s31                           3  4.48e-06         CA SSDLREDTQYF           
s17                           5  5.83e-06       CSAR DIGRSDTEAFF           
s4                            5  6.93e-06       CASS GSTEGSYEQYF           
s10                           4  8.20e-06        CSA DPGQGRNGYTF           
s24                           6  1.34e-05      CASSD WDRPSGNTIYF           
s27                           2  1.45e-05          C SATSGIDIQYF           
s21                           7  1.56e-05     CASSID RTGAPGNTIYF           
s19                           3  1.56e-05         CI VGGLGNQPQHF           
s13                           6  1.82e-05      CASSE ALGTGWAEAFF           
s15                           5  2.12e-05       CASS PLGTANYGYTF           
s36                           5  2.65e-05       CASS LSRGLLNGYTF           
s1                            4  3.30e-05        CSA DPGQGLGGYTF           
s16                           3  8.04e-05         CS ARGGGFSEAFF           
s34                           1  1.51e-04          . CASSIFGEQFF           
s9                            2  1.51e-04          C ASSLHTTGYTF           
s14                           3  1.05e-03         CA SIGGSSYNSPL HF        
s2                            2  3.07e-03          C ASSGNSGGTFG YTF       
--------------------------------------------------------------------------------

--------------------------------------------------------------------------------
	Motif SSGGSSNEQYF MEME-1 block diagrams
--------------------------------------------------------------------------------
SEQUENCE NAME            POSITION P-VALUE  MOTIF DIAGRAM
-------------            ----------------  -------------
s22                               4.3e-10  5_[1]
s38                               7.8e-10  3_[1]
s39                               1.4e-09  5_[1]
s20                                 2e-09  3_[1]
s11                                 7e-09  5_[1]
s30                               1.8e-08  2_[1]
s5                                1.8e-08  2_[1]
s6                                3.9e-08  2_[1]
s40                               7.8e-08  4_[1]
s7                                  1e-07  4_[1]
s23                               1.2e-07  3_[1]
s35                               1.3e-07  3_[1]
s18                               1.9e-07  3_[1]
s42                                 5e-07  1_[1]
s8                                  5e-07  2_[1]
s33                               5.6e-07  3_[1]
s25                               1.1e-06  5_[1]
s32                               1.6e-06  4_[1]
s41                               1.8e-06  5_[1]
s3                                1.8e-06  5_[1]
s37                               2.6e-06  2_[1]
s28                               3.1e-06  5_[1]
s12                               3.7e-06  8_[1]
s29                               4.1e-06  8_[1]
s31                               4.5e-06  2_[1]
s17                               5.8e-06  4_[1]
s4                                6.9e-06  4_[1]
s10                               8.2e-06  3_[1]
s24                               1.3e-05  5_[1]
s27                               1.4e-05  1_[1]
s21                               1.6e-05  6_[1]
s19                               1.6e-05  2_[1]
s13                               1.8e-05  5_[1]
s15                               2.1e-05  4_[1]
s36                               2.7e-05  4_[1]
s1                                3.3e-05  3_[1]
s16                                 8e-05  2_[1]
s34                               0.00015  [1]
s9                                0.00015  1_[1]
s14                                 0.001  2_[1]_2
s2                                 0.0031  1_[1]_3
--------------------------------------------------------------------------------

--------------------------------------------------------------------------------
	Motif SSGGSSNEQYF MEME-1 in BLOCKS format
--------------------------------------------------------------------------------
BL   MOTIF SSGGSSNEQYF width=11 seqs=41
s22                      (    6) KWGEWSYEQYF  1 
s38                      (    4) SPMGRSYEQYF  1 
s39                      (    6) KTGTGSYEQYF  1 
s20                      (    4) SMSGAVNEQYF  1 
s11                      (    6) DSGRGSDEQYF  1 
s30                      (    3) SSVGSSNEQYF  1 
s5                       (    3) SSQGWPYEQYF  1 
s6                       (    3) IRTGEHNEQFF  1 
s40                      (    5) LAGGSSYEQYF  1 
s7                       (    5) VRLASNYEQYF  1 
s23                      (    4) SPRGQGDEQFF  1 
s35                      (    4) SLELGSNEQFF  1 
s18                      (    4) ISGSTSNEQFF  1 
s42                      (    2) SASGQVGEQYF  1 
s8                       (    3) SSFGSWYEQYF  1 
s33                      (    4) SGSGTGNEQFF  1 
s25                      (    6) RQGGSTDTQYF  1 
s32                      (    5) ETGGNTGELFF  1 
s41                      (    6) PGQGTTGELFF  1 
s3                       (    6) PGQGTTGELFF  1 
s37                      (    3) SSLSSSHEQYF  1 
s28                      (    6) STSVNTGELFF  1 
s12                      (    9) YGGRSYNEQFF  1 
s29                      (    9) QGPTAPYEQYF  1 
s31                      (    3) SSDLREDTQYF  1 
s17                      (    5) DIGRSDTEAFF  1 
s4                       (    5) GSTEGSYEQYF  1 
s10                      (    4) DPGQGRNGYTF  1 
s24                      (    6) WDRPSGNTIYF  1 
s27                      (    2) SATSGIDIQYF  1 
s21                      (    7) RTGAPGNTIYF  1 
s19                      (    3) VGGLGNQPQHF  1 
s13                      (    6) ALGTGWAEAFF  1 
s15                      (    5) PLGTANYGYTF  1 
s36                      (    5) LSRGLLNGYTF  1 
s1                       (    4) DPGQGLGGYTF  1 
s16                      (    3) ARGGGFSEAFF  1 
s34                      (    1) CASSIFGEQFF  1 
s9                       (    2) ASSLHTTGYTF  1 
s14                      (    3) SIGGSSYNSPL  1 
s2                       (    2) ASSGNSGGTFG  1 
//

--------------------------------------------------------------------------------

--------------------------------------------------------------------------------
	Motif SSGGSSNEQYF MEME-1 position-specific scoring matrix
--------------------------------------------------------------------------------
log-odds matrix: alength= 20 w= 11 n= 192 bayes= 3.60297 E= 2.4e-078 
    19   -166    168    -69   -526   -216   -104    124    365     46    -51   -161    137    -81     96     84   -244    172     93   -156 
    19   -567      4   -196   -503     12   -116    129    182    101    235   -176    176    -86    142     51     62    -86     95   -438 
  -254   -588      8    -70   -212    157   -105   -219    198     46    232   -162     -4     34    143    -10     26     90   -376   -440 
   -61   -587   -154     -8   -524    165   -106   -218    196    135    -50   -164     -4    -13    143    -81     62     91   -376   -441 
   -15   -592   -151    -69   -528     82    122     35    200    -35    -53    117     -4    -12     96     38     62   -123    190   -441 
  -255   -580      7    -72   -120    -44    121     40    192     47    -44    117     83   -223     23     63    115    174    191   -156 
  -169   -747    212   -361   -753     66    118   -520    -27   -523   -372    306   -421   -118   -367   -248    -29   -416   -613    186 
  -416   -815   -136    341   -814     22   -304     29     -7   -472   -306    -19     -8   -351   -382   -524     62   -329   -663   -695 
   -18   -480   -411   -418   -420   -523   -230    157    -39    154     40   -350   -363    323   -300   -261   -104     22   -329     66 
  -569   -691   -536   -614    183   -725    123   -366   -230   -345   -231   -483    -12   -591   -461   -668     93   -306   -232    273 
  -399   -467   -393   -478    315   -339   -311   -121   -124    -15     -5   -413   -349   -540   -401   -500   -451    -91   -196   -211 
--------------------------------------------------------------------------------

--------------------------------------------------------------------------------
	Motif SSGGSSNEQYF MEME-1 position-specific probability matrix
--------------------------------------------------------------------------------
letter-probability matrix: alength= 20 w= 11 nsites= 41 E= 2.4e-078 
 0.097561  0.024390  0.097561  0.024390  0.000000  0.024390  0.000000  0.048780  0.048780  0.048780  0.000000  0.000000  0.073171  0.024390  0.048780  0.341463  0.000000  0.048780  0.024390  0.024390 
 0.097561  0.000000  0.024390  0.000000  0.000000  0.146341  0.000000  0.048780  0.000000  0.073171  0.024390  0.000000  0.097561  0.024390  0.073171  0.268293  0.097561  0.000000  0.024390  0.000000 
 0.000000  0.000000  0.024390  0.024390  0.024390  0.414634  0.000000  0.000000  0.000000  0.048780  0.024390  0.000000  0.024390  0.073171  0.073171  0.170732  0.073171  0.024390  0.000000  0.000000 
 0.048780  0.000000  0.000000  0.048780  0.000000  0.439024  0.000000  0.000000  0.000000  0.097561  0.000000  0.000000  0.024390  0.048780  0.073171  0.097561  0.097561  0.024390  0.000000  0.000000 
 0.073171  0.000000  0.000000  0.024390  0.000000  0.243902  0.024390  0.024390  0.000000  0.024390  0.000000  0.073171  0.024390  0.048780  0.048780  0.243902  0.097561  0.000000  0.048780  0.000000 
 0.000000  0.000000  0.024390  0.024390  0.048780  0.097561  0.024390  0.024390  0.000000  0.048780  0.000000  0.073171  0.048780  0.000000  0.024390  0.292683  0.146341  0.048780  0.048780  0.024390 
 0.024390  0.000000  0.121951  0.000000  0.000000  0.195122  0.024390  0.000000  0.000000  0.000000  0.000000  0.268293  0.000000  0.024390  0.000000  0.024390  0.048780  0.000000  0.000000  0.268293 
 0.000000  0.000000  0.000000  0.682927  0.000000  0.146341  0.000000  0.024390  0.000000  0.000000  0.000000  0.024390  0.024390  0.000000  0.000000  0.000000  0.097561  0.000000  0.000000  0.000000 
 0.073171  0.000000  0.000000  0.000000  0.000000  0.000000  0.000000  0.048780  0.000000  0.097561  0.000000  0.000000  0.000000  0.609756  0.000000  0.024390  0.024390  0.000000  0.000000  0.121951 
 0.000000  0.000000  0.000000  0.000000  0.365854  0.000000  0.024390  0.000000  0.000000  0.000000  0.000000  0.000000  0.024390  0.000000  0.000000  0.000000  0.121951  0.000000  0.000000  0.463415 
 0.000000  0.000000  0.000000  0.000000  0.951220  0.024390  0.000000  0.000000  0.000000  0.024390  0.000000  0.000000  0.000000  0.000000  0.000000  0.000000  0.000000  0.000000  0.000000  0.000000 
--------------------------------------------------------------------------------

--------------------------------------------------------------------------------
	Motif SSGGSSNEQYF MEME-1 regular expression
--------------------------------------------------------------------------------
SSGG[GS]S[NY]EQ[YF]F
--------------------------------------------------------------------------------


Time  0.24 secs.

********************************************************************************


********************************************************************************
MOTIF CASSFYLG MEME-2	width =   8  sites =   2  llr = 38  E-value = 1.0e+004
********************************************************************************
--------------------------------------------------------------------------------
	Motif CASSFYLG MEME-2 Description
--------------------------------------------------------------------------------
Simplified        A  :a::::::
pos.-specific     C  a:::::::
probability       D  :::::::5
matrix            E  ::::::::
                  F  ::::5:::
                  G  :::::::5
                  H  ::::::::
                  I  ::::::::
                  K  ::::::::
                  L  ::::5:5:
                  M  ::::::::
                  N  ::::::::
                  P  ::::::::
                  Q  ::::::::
                  R  ::::::::
                  S  ::aa::::
                  T  ::::::::
                  V  ::::::5:
                  W  ::::::::
                  Y  :::::a::

         bits    7.7         
                 6.9         
                 6.2         
                 5.4         
Relative         4.6       * 
Entropy          3.9 **   ** 
(27.1 bits)      3.1 **  ****
                 2.3 ********
                 1.5 ********
                 0.8 ********
                 0.0 --------

Multilevel           CASSFYLD
consensus                L VG
sequence                     
                             
                             
--------------------------------------------------------------------------------

--------------------------------------------------------------------------------
	Motif CASSFYLG MEME-2 sites sorted by position p-value
--------------------------------------------------------------------------------
Sequence name             Start   P-value              Site
-------------             ----- ---------            --------
s29                           1  2.12e-09          . CASSLYVG QGPTAPYEQY
s26                           1  3.89e-09          . CASSFYLD PNYGYTF   
--------------------------------------------------------------------------------

--------------------------------------------------------------------------------
	Motif CASSFYLG MEME-2 block diagrams
--------------------------------------------------------------------------------
SEQUENCE NAME            POSITION P-VALUE  MOTIF DIAGRAM
-------------            ----------------  -------------
s29                               2.1e-09  [2]_11
s26                               3.9e-09  [2]_7
--------------------------------------------------------------------------------

--------------------------------------------------------------------------------
	Motif CASSFYLG MEME-2 in BLOCKS format
--------------------------------------------------------------------------------
BL   MOTIF CASSFYLG width=8 seqs=2
s29                      (    1) CASSLYVG  1 
s26                      (    1) CASSFYLD  1 
//

--------------------------------------------------------------------------------

--------------------------------------------------------------------------------
	Motif CASSFYLG MEME-2 position-specific scoring matrix
--------------------------------------------------------------------------------
log-odds matrix: alength= 20 w= 8 n= 318 bayes= 7.30378 E= 1.0e+004 
  -375    381   -422   -481   -586   -593   -341   -243   -157   -322   -143   -423   -425   -541   -371   -566   -383   -221   -495   -619 
   307   -239   -167   -218   -371   -193   -130    -37    133    -84     78   -174   -157   -273   -141   -160   -129    141   -239   -375 
   -92   -321   -117   -232   -399   -274    -96   -116    164   -156     19    -50   -133   -258   -113    200     85    -28   -262   -356 
   -92   -321   -117   -232   -399   -274    -96   -116    164   -156     19    -50   -133   -258   -113    200     85    -28   -262   -356 
  -249   -374   -286   -345    229   -459   -113    118     34    304    225   -272   -234   -332   -218   -403   -253    120    -37   -118 
  -200   -362   -160   -239      9   -355    135    -16    145    -15    106   -145   -176   -254   -111   -316   -217     46     40    317 
  -144   -329   -245   -293   -211   -409   -128    307     92    328    250   -229   -200   -287   -166   -371   -152    442   -160   -298 
  -172   -460    352    -79   -470    192    -50   -182    177   -225    -50     11   -180   -231   -123   -276   -221    -79   -268   -388 
--------------------------------------------------------------------------------

--------------------------------------------------------------------------------
	Motif CASSFYLG MEME-2 position-specific probability matrix
--------------------------------------------------------------------------------
letter-probability matrix: alength= 20 w= 8 nsites= 2 E= 1.0e+004 
 0.000000  1.000000  0.000000  0.000000  0.000000  0.000000  0.000000  0.000000  0.000000  0.000000  0.000000  0.000000  0.000000  0.000000  0.000000  0.000000  0.000000  0.000000  0.000000  0.000000 
 1.000000  0.000000  0.000000  0.000000  0.000000  0.000000  0.000000  0.000000  0.000000  0.000000  0.000000  0.000000  0.000000  0.000000  0.000000  0.000000  0.000000  0.000000  0.000000  0.000000 
 0.000000  0.000000  0.000000  0.000000  0.000000  0.000000  0.000000  0.000000  0.000000  0.000000  0.000000  0.000000  0.000000  0.000000  0.000000  1.000000  0.000000  0.000000  0.000000  0.000000 
 0.000000  0.000000  0.000000  0.000000  0.000000  0.000000  0.000000  0.000000  0.000000  0.000000  0.000000  0.000000  0.000000  0.000000  0.000000  1.000000  0.000000  0.000000  0.000000  0.000000 
 0.000000  0.000000  0.000000  0.000000  0.500000  0.000000  0.000000  0.000000  0.000000  0.500000  0.000000  0.000000  0.000000  0.000000  0.000000  0.000000  0.000000  0.000000  0.000000  0.000000 
 0.000000  0.000000  0.000000  0.000000  0.000000  0.000000  0.000000  0.000000  0.000000  0.000000  0.000000  0.000000  0.000000  0.000000  0.000000  0.000000  0.000000  0.000000  0.000000  1.000000 
 0.000000  0.000000  0.000000  0.000000  0.000000  0.000000  0.000000  0.000000  0.000000  0.500000  0.000000  0.000000  0.000000  0.000000  0.000000  0.000000  0.000000  0.500000  0.000000  0.000000 
 0.000000  0.000000  0.500000  0.000000  0.000000  0.500000  0.000000  0.000000  0.000000  0.000000  0.000000  0.000000  0.000000  0.000000  0.000000  0.000000  0.000000  0.000000  0.000000  0.000000 
--------------------------------------------------------------------------------

--------------------------------------------------------------------------------
	Motif CASSFYLG MEME-2 regular expression
--------------------------------------------------------------------------------
CASS[FL]Y[LV][DG]
--------------------------------------------------------------------------------


Time  0.27 secs.

********************************************************************************


********************************************************************************
SUMMARY OF MOTIFS
********************************************************************************

--------------------------------------------------------------------------------
	Combined block diagrams: non-overlapping sites with p-value < 0.0001
--------------------------------------------------------------------------------
SEQUENCE NAME            COMBINED P-VALUE  MOTIF DIAGRAM
-------------            ----------------  -------------
s1                               4.73e-04  3_[1(3.30e-05)]
s2                               2.11e-03  15
s3                               1.29e-05  5_[1(1.76e-06)]
s4                               1.73e-05  4_[1(6.93e-06)]
s5                               3.41e-08  2_[1(1.85e-08)]
s6                               3.78e-07  2_[1(3.91e-08)]
s7                               2.23e-07  4_[1(1.02e-07)]
s8                               2.87e-07  2_[1(4.97e-07)]
s9                               7.56e-07  [2(2.78e-05)]_4
s10                              1.32e-04  3_[1(8.20e-06)]
s11                              1.05e-08  5_[1(7.01e-09)]
s12                              9.88e-05  8_[1(3.74e-06)]
s13                              8.85e-07  5_[1(1.82e-05)]
s14                              1.43e-02  15
s15                              3.10e-05  4_[1(2.12e-05)]
s16                              2.19e-03  2_[1(8.04e-05)]
s17                              1.68e-04  4_[1(5.83e-06)]
s18                              1.04e-05  3_[1(1.94e-07)]
s19                              2.18e-04  2_[1(1.56e-05)]
s20                              1.50e-09  3_[1(2.03e-09)]
s21                              6.42e-06  6_[1(1.56e-05)]
s22                              2.11e-11  5_[1(4.29e-10)]
s23                              2.47e-07  3_[1(1.17e-07)]
s24                              9.83e-06  5_[1(1.34e-05)]
s25                              2.44e-07  5_[1(1.06e-06)]
s26                              5.00e-08  [2(3.89e-09)]_7
s27                              8.46e-06  1_[1(1.45e-05)]
s28                              1.40e-05  5_[1(3.12e-06)]
s29                              2.69e-11  [2(2.12e-09)]_[1(4.10e-06)]
s30                              1.98e-08  2_[1(1.85e-08)]
s31                              9.22e-07  2_[1(4.48e-06)]
s32                              1.91e-06  4_[1(1.59e-06)]
s33                              4.18e-06  3_[1(5.56e-07)]
s34                              2.76e-06  11
s35                              1.10e-10  3_[1(1.33e-07)]
s36                              7.19e-07  4_[1(2.65e-05)]
s37                              8.92e-07  2_[1(2.58e-06)]
s38                              6.00e-10  3_[1(7.82e-10)]
s39                              2.74e-10  5_[1(1.40e-09)]
s40                              1.71e-08  4_[1(7.85e-08)]
s41                              1.29e-05  5_[1(1.76e-06)]
s42                              2.20e-07  1_[1(4.97e-07)]
--------------------------------------------------------------------------------

********************************************************************************


********************************************************************************
Stopped because requested number of motifs (2) found.
********************************************************************************

CPU: macdeMacBook-Pro.local

********************************************************************************
