# Supplementary material for: Characteristics and significance of peripheral blood T-cell receptor repertoire features in patients with indeterminate lung nodules
Source: Signal Transduct Target Ther. 2022 Oct 10;7:348. doi: 10.1038/s41392-022-01169-7 (PMC9548502; doi:10.1038/s41392-022-01169-7)
Supplement: Supplementary file 4 — Data S2 [file 41392_2022_1169_MOESM4_ESM.xls]

## Sheet: 1.TCR diversity information
Data S2. TCR diversity information of main enrolled subjects
NO.	Age	Gender	size	Type	Group	stage	detail_stage	N	L	NLR	VA_P	MC_P	BU_P	CloneReads	CloneCount	TopFreq	Clonality	ShannonIndex	SimponIndex	Evenness	TCRnodseek_predicated
L106	67	0	13	validation	Malignant	I	IA2	3.76	1.24	3.03	0.9974	0.1459	0.1035	392658	18162	0.12875	0.27255	7.35958	0.97606	0.75043	0.97816
L113	54	1	16	validation	Benign	Benign	Benign	2.64	1.32	2	0.9949	0.1309	0.2937	595687	47496	0.04352	0.14518	9.80611	0.99734	0.91064	0.045222
L117	55	0	15	validation	Malignant	I	IA1	6.48	1.27	5.1	0.9993	0.4627	0.3725	552287	28841	0.03338	0.13441	9.18014	0.99777	0.89392	0.0432767
L119	43	0	8	validation	Malignant	I	IA1	3.78	1.76	2.15	0.9704	0.0341	0.0192	693724	46818	0.0417	0.19289	9.17896	0.99564	0.85354	0.104421
L122	76	0	15	validation	Benign	Benign	Benign	3.9	1.7	2.29	0.9999	0.472	0.2227	584403	32470	0.04378	0.20693	8.57824	0.99497	0.82578	0.242213
L123	50	0	10	validation	Benign	Benign	Benign	2.9	1.03	2.82	0.9982	0.1169	0.0617	537710	31844	0.03525	0.1937	8.71992	0.9955	0.84099	0.178046
L124	53	0	7	validation	Benign	Benign	Benign	3.23	3.09	1.05	0.9981	0.0922	0.0156	1098800	44523	0.03064	0.24077	8.36225	0.99484	0.78124	0.426905
L125	51	0	10	validation	Benign	Benign	Benign	5.58	2.7	2.07	0.9984	0.121	0.0379	723518	59510	0.01374	0.12912	10.2533	0.99949	0.93264	0.102893
L126	47	1	6	validation	Benign	Benign	Benign	3.43	1.65	2.08	0.9731	0.257	0.0439	552398	35403	0.09293	0.23564	8.42425	0.9854	0.80426	0.336391
L127	62	0	9	validation	Benign	Benign	Benign	3.49	1.65	2.12	0.9941	0.0778	0.0491	568016	36292	0.10456	0.245	8.33895	0.98434	0.79424	0.384169
L131	52	0	11	validation	Benign	Benign	Benign	2.49	2.06	1.21	0.9895	0.0686	0.0474	988374	81206	0.00613	0.13546	10.4787	0.99958	0.92693	0.958257
L145	51	0	12	validation	Malignant	I	IA2	3.38	1.2	2.82	0.9898	0.0744	0.0568	783778	26018	0.14591	0.31892	7.07809	0.97225	0.69621	0.981389
I16	54	0	10	validation	Benign	Benign	Benign	2.2	1.05	2.1	0.99	0.0655	0.0445	868029	39442	0.05046	0.19051	8.801	0.99379	0.83165	0.195517
I18	66	1	12	validation	Benign	Benign	Benign	3.27	1.96	1.67	0.9969	0.2012	0.1745	964744	66740	0.00557	0.08187	10.6524	0.99989	0.95894	0.195399
I19	66	0	17	validation	Malignant	I	IA1	2.27	1.24	1.83	0.9982	0.747	0.5154	694562	46928	0.00685	0.10984	10.051	0.99973	0.93442	0.0800352
L28	43	1	15	validation	Benign	Benign	Benign	3.1	1.59	1.95	0.9863	0.0794	0.1828	843108	59725	0.01931	0.11154	10.254	0.99936	0.9324	0.102788
L38	49	1	11	validation	Malignant	I	IA2	2.88	1.65	1.75	0.9867	0.0781	0.1034	932689	31372	0.17291	0.28579	7.53948	0.96279	0.72819	0.692708
L39	60	0	12	validation	Malignant	I	IA1	3.26	1.85	1.76	0.9993	0.2015	0.0723	644937	26531	0.09838	0.27871	7.56257	0.98265	0.74244	0.985082
L40	40	1	7	validation	Malignant	I	IA2	4.7	1.19	3.95	0.9585	0.0269	0.0187	389760	30800	0.01145	0.10301	9.84228	0.99971	0.9523	0.930936
L45	49	0	13	validation	Malignant	I	IA2	2.38	1.68	1.42	0.9986	0.1572	0.0696	666975	29701	0.0606	0.2874	7.57859	0.9882	0.73586	0.98752
L52	47	0	12	validation	Benign	Benign	Benign	3.72	1.24	3	0.9861	0.2079	0.065	351668	22082	0.05124	0.15428	8.83668	0.99589	0.88345	0.0810066
L55	51	0	10	validation	Benign	Benign	Benign	6.17	1.23	5.02	0.9911	0.2804	0.0914	488554	33380	0.00469	0.09671	9.8474	0.99978	0.94544	0.0764922
L57	50	0	10	validation	Benign	Benign	Benign	4.23	1.32	3.2	0.9982	0.1169	0.0432	615317	36613	0.02752	0.17124	9.05541	0.99687	0.86175	0.093855
I6	34	1	7.6	validation	Malignant	I	IA2	3.47	1.89	1.84	0.9386	0.0231	0.0173	846429	50437	0.01913	0.11044	10.0204	0.99927	0.92537	0.953442
L62	53	0	14	validation	Malignant	I	IA2	3.22	2.05	1.57	0.9989	0.1985	0.0779	734571	49818	0.0195	0.17898	9.35886	0.99818	0.86527	0.94696
L64	70	1	14	validation	Malignant	I	IA2	3.33	1.45	2.3	0.9982	0.22	0.2739	669788	26005	0.05028	0.28326	7.46798	0.9896	0.7346	0.686009
I7	41	1	10	validation	Malignant	I	IA2	3.49	1.51	2.31	0.9722	0.0405	0.053	693183	40215	0.0773	0.19746	8.86437	0.99101	0.8361	0.939625
L73	31	0	9	validation	Benign	Benign	Benign	3.35	1.65	2.03	0.991	0.0669	0.0215	453449	40664	0.01386	0.12794	9.92434	0.99936	0.9351	0.0688358
L74	50	1	14	validation	Benign	Benign	Benign	4.21	2.54	1.66	0.9912	0.1481	0.1613	613679	40644	0.03591	0.16787	9.28319	0.99762	0.87473	0.0591324
L83	50	0	10	validation	Malignant	I	IA1	3.6	1.71	2.11	0.9982	0.1169	0.0382	642243	33438	0.06762	0.20391	8.58498	0.9923	0.8241	0.938378
L84	53	0	10	validation	Malignant	I	IA2	5.16	2.01	2.57	0.9892	0.0299	0.0219	587698	34530	0.03571	0.15862	9.17069	0.99763	0.87761	0.930126
L97	61	0	11	validation	Malignant	I	IA2	2.6	1.41	1.84	0.9992	0.3955	0.1469	579167	41727	0.02093	0.1683	9.37005	0.99806	0.88073	0.0491417
L98	54	0	14	validation	Benign	Benign	Benign	2.98	3.18	0.94	0.9992	0.2498	0.1156	972234	77285	0.01886	0.15002	10.2593	0.99909	0.91151	0.0946169
LM456	48	1	15	discover	Benign	Benign	Benign	1.67	1	1.67	0.9908	0.0457	0.0779	2797320	61361	0.03239	0.10328	10.1206	0.99846	0.91801	0.0771395
LM461	65	0	6	discover	Benign	Benign	Benign	4.33	1.25	3.46	0.9935	0.0287	0.0058	1984084	35568	0.04953	0.20772	8.40973	0.99211	0.80252	0.3446
LM487	67	0	14	discover	Benign	Benign	Benign	4.29	0.49	8.76	0.9997	0.3563	0.1291	1656230	23610	0.04575	0.22366	7.87035	0.99236	0.78161	0.500874
LM500	37	1	10	discover	Malignant	I	IA1	3.22	1.85	1.74	0.9622	0.0348	0.0475	2726269	54232	0.07125	0.18958	9.06159	0.99215	0.83126	0.949845
LM502	42	1	15	discover	Benign	Benign	Benign	3.73	1.17	3.19	0.9852	0.2403	0.1912	1981149	37090	0.04943	0.13383	9.22936	0.9955	0.87722	0.0574621
LM520	56	0	13	discover	Benign	Benign	Benign	3.52	2.56	1.38	0.9992	0.4097	0.1837	6534048	67126	0.01148	0.0833	10.3807	0.99957	0.934	0.122509
LM521	61	1	24	discover	Malignant	I	IA3	2.14	2.22	0.96	0.9988	0.6766	0.4131	3587426	43110	0.12851	0.22926	8.34872	0.98099	0.78234	0.965899
LM534	44	1	12	discover	Malignant	I	IA2	2.6	1.72	1.51	0.9823	0.0576	0.0708	3774361	71500	0.00987	0.08222	10.5736	0.99959	0.94597	0.947741
LM535	44	1	16	discover	Benign	Benign	Benign	3.71	2.31	1.61	0.9887	0.0924	0.2233	2133064	47438	0.01789	0.10933	9.76287	0.9988	0.90672	0.0423561
LM540	46	1	11	discover	Benign	Benign	Benign	2.51	1.14	2.2	0.9832	0.0259	0.0466	1764094	40630	0.00655	0.07902	9.90528	0.99968	0.93338	0.0654763
LM550	53	0	7	discover	Malignant	I	IA1	3.33	1.64	2.03	0.9981	0.0922	0.0149	1767047	19642	0.04388	0.19349	8.01528	0.99315	0.81082	0.934943
LM552	47	0	18	discover	Benign	Benign	Benign	2.1	1.57	1.34	0.9991	0.2459	0.1256	3108493	24468	0.03484	0.14068	8.73066	0.99746	0.86398	0.911714
LM556	53	0	22	discover	Malignant	I	IA3	2.88	1.31	2.2	0.9996	0.2386	0.0919	2732560	57127	0.01759	0.07512	10.3434	0.99951	0.94434	0.949634
LM558	76	0	21	discover	Malignant	I	IA2	16.44	1.69	9.73	0.9999	0.4041	0.2293	651093	14705	0.01808	0.06991	8.96195	0.99923	0.93393	0.0735175
LM562	65	1	18	discover	Malignant	I	IA2	1.83	2.19	0.84	0.9983	0.4581	0.6506	4033736	52335	0.04698	0.21135	8.74285	0.9928	0.80465	0.956316
LM563	65	0	15	discover	Benign	Benign	Benign	3.76	1.19	3.16	0.9991	0.3102	0.1271	1433876	25751	0.05255	0.12498	8.948	0.9961	0.88104	0.0718675
LM569	65	1	10	discover	Benign	Benign	Benign	2.83	1.3	2.18	0.9958	0.2913	0.1623	1925937	33843	0.01611	0.14227	9.0355	0.99804	0.86634	0.0864639
LM570	56	0	25	discover	Benign	Benign	Benign	2.56	0.86	2.98	0.9998	0.8118	0.4121	2930015	29103	0.07636	0.15314	8.76575	0.99083	0.85282	0.142101
LM578	55	1	26	discover	Malignant	I	IA3	3.15	2.59	1.22	0.9984	0.2036	0.2595	2054464	37091	0.06309	0.1579	8.98258	0.99451	0.85377	0.117148
LM579	50	1	8	discover	Benign	Benign	Benign	4.17	1.93	2.16	0.9829	0.0444	0.0341	2772806	34367	0.03596	0.11596	9.32312	0.99749	0.8926	0.932042
LM584	67	1	12	discover	Benign	Benign	Benign	3.72	1.55	2.4	0.9971	0.1307	0.1433	1749116	29778	0.05414	0.16223	8.70483	0.99524	0.845	0.169239
LM596	52	0	15.6	discover	Benign	Benign	Benign	4.94	2.1	2.35	0.9937	0.1461	0.1515	2349435	47426	0.02454	0.1037	9.80675	0.99842	0.91082	0.0452828
LM610	72	1	11	discover	Benign	Benign	Benign	2.16	0.97	2.23	0.9997	0.3148	0.1483	2846081	36744	0.01101	0.06871	9.88908	0.99948	0.94077	0.0728303
LM622	53	1	14	discover	Benign	Benign	Benign	4.31	0.88	4.9	0.9931	0.1267	0.1642	1559997	29744	0.02577	0.11505	9.19515	0.99848	0.8927	0.0432769
LM627	48	0	12	discover	Malignant	I	IA2	2.53	1.02	2.48	0.9983	0.1364	0.0639	2238241	35708	0.00866	0.09201	9.62034	0.99951	0.9177	0.938592
LM629	54	1	11	discover	Benign	Benign	Benign	4.88	1.73	2.82	0.991	0.1218	0.0707	1768913	23295	0.06362	0.14197	8.67498	0.99376	0.86267	0.132978
LM632	70	1	9	discover	Benign	Benign	Benign	2.71	1.35	2.01	0.9969	0.1034	0.0698	2311561	26371	0.02193	0.15034	8.70999	0.99773	0.8556	0.91741
LM633	64	1	7	discover	Benign	Benign	Benign	1.68	1.99	0.84	0.9937	0.0313	0.0171	2825034	46763	0.01722	0.13236	9.50645	0.99849	0.88409	0.0453997
LM641	49	0	18	discover	Malignant	I	IA2	3.79	2.45	1.55	0.9992	0.2607	0.1476	2896592	51209	0.01203	0.08649	10.0653	0.99949	0.92822	0.953429
LM646	43	0	12	discover	Benign	Benign	Benign	4.12	0.97	4.25	0.9809	0.1833	0.0829	1662969	33397	0.02861	0.13301	9.12942	0.99776	0.87646	0.0635713
LM656	50	0	10	discover	Malignant	I	IA2	4.31	2	2.16	0.9982	0.057	0.0158	2452384	31286	0.09332	0.21809	8.17208	0.98043	0.7895	0.958907
LM657	62	0	11	discover	Malignant	I	IA1	4.06	1.38	2.94	0.9984	0.1937	0.0532	2321662	33735	0.05684	0.15436	8.90388	0.99484	0.85398	0.929171
LM659	52	1	8	discover	Malignant	I	IA1	2.18	1.81	1.2	0.9854	0.061	0.0344	2667513	54075	0.10011	0.16001	9.34897	0.98898	0.85785	0.949517
LM675	64	1	10	discover	Malignant	I	IA1	2.43	1.38	1.76	0.9955	0.2833	0.1021	2621160	36738	0.08904	0.24075	8.08304	0.98554	0.76897	0.973346
LM695	65	1	20	discover	Malignant	I	IA3	1.94	1.07	1.81	0.9986	0.2781	0.411	1719495	28827	0.01367	0.16218	8.68653	0.99806	0.84589	0.169353
LM696	65	1	15	discover	Malignant	I	IA2	2.99	1.86	1.61	0.9976	0.4374	0.2391	2181241	45028	0.02614	0.10143	9.78175	0.9989	0.9129	0.949517
LM705	39	1	15	discover	Malignant	I	IA2	2.45	1.52	1.61	0.9976	0.14	0.178	2967396	62055	0.00864	0.10169	10.1653	0.99945	0.92112	0.0838956
LM708	70	1	29	discover	Malignant	I	IA3	3.05	1.97	1.55	0.9997	0.4024	0.443	2776277	37106	0.04707	0.14854	9.04992	0.99602	0.86013	0.0976096
LM711	46	1	13	discover	Benign	Benign	Benign	6.55	1.96	3.34	0.9865	0.0699	0.1	1951949	31990	0.04401	0.14669	8.85697	0.9934	0.85383	0.129191
LM734	57	1	16	discover	Benign	Benign	Benign	4.88	1.46	3.34	0.996	0.0718	0.1386	1415127	38676	0.02064	0.09183	9.71374	0.99888	0.9196	0.0423484
LM735	74	0	16	discover	Benign	Benign	Benign	5.42	2.01	2.7	0.9999	0.2491	0.1406	1784021	43755	0.01908	0.07563	10.0161	0.99928	0.93728	0.079537
LM736	57	0	7	discover	Benign	Benign	Benign	2.97	1.94	1.53	0.9986	0.0514	0.0068	4017911	43247	0.02957	0.16767	9.00621	0.99731	0.8437	0.940831
LM737	57	0	10	discover	Malignant	I	IA1	3.68	1.93	1.91	0.9969	0.1482	0.0463	2127032	43377	0.03106	0.0946	9.80568	0.99846	0.91833	0.948209
LM739	76	1	11	discover	Benign	Benign	Benign	2.69	1.11	2.42	0.9984	0.1584	0.1483	2546967	30602	0.05069	0.15453	8.806	0.99463	0.85257	0.137865
LM741	51	1	9	discover	Malignant	I	IA2	2.16	1.58	1.37	0.9858	0.052	0.0528	2953155	48655	0.07773	0.14445	9.38663	0.99293	0.86974	0.946508
LM745	59	0	20	discover	Malignant	I	IA2	3.62	1.29	2.81	0.9997	0.4021	0.2205	1518261	25197	0.06645	0.20585	8.10594	0.99096	0.79984	0.40249
LM747	57	0	10	discover	Malignant	I	IA1	2.77	1.5	1.85	0.999	0.1482	0.0413	2467778	37574	0.0351	0.17155	8.85079	0.99653	0.84021	0.164911
LM754	54	0	24	discover	Benign	Benign	Benign	3.79	1.83	2.07	0.9997	0.4794	0.2105	2359258	32818	0.0539	0.19971	8.4147	0.9923	0.8092	0.320874
LM758	50	0	19	discover	Malignant	I	IA2	4.3	1.24	3.47	0.9949	0.4185	0.2106	1785575	14323	0.05718	0.3277	6.4373	0.9856	0.67268	0.949513
LM761	56	1	22	discover	Malignant	I	IA3	1.62	1.6	1.01	0.9978	0.5715	0.4639	3022926	44060	0.06535	0.23227	8.34766	0.99231	0.78064	0.431079
LM764	50	1	24	discover	Benign	Benign	Benign	1.76	1.33	1.32	0.9971	0.263	0.3384	3297960	58534	0.01581	0.12658	9.80044	0.99857	0.89279	0.0503477
LM771	58	1	13	discover	Malignant	I	IA2	3.37	1.09	3.09	0.9948	0.3142	0.1677	1917951	32327	0.08053	0.164	8.76165	0.99067	0.84379	0.929537
LM784	48	1	10	discover	Malignant	I	IA2	2.93	1.49	1.97	0.9839	0.0525	0.0813	2397807	39014	0.04015	0.08881	9.72363	0.99793	0.91978	0.0429419
LM786	63	0	15	discover	Malignant	I	IA2	3.17	1.87	1.7	0.9996	0.2938	0.1911	2391543	32950	0.06418	0.21101	8.29445	0.99019	0.79733	0.380204
LM789	50	1	13	discover	Malignant	I	IA2	4.15	0.76	5.46	0.9902	0.0808	0.1376	1734244	29048	0.02631	0.10127	9.30751	0.99825	0.90569	0.0344096
LM790	58	0	13.8	discover	Malignant	I	IA2	4	1.67	2.4	0.9952	0.5896	0.2954	1946899	26577	0.03124	0.16246	8.59161	0.99693	0.84332	0.189399
N100	64	0	31	validation	Malignant	I	IB	1.73	1.37	1.26	0.9999	0.9039	0.6856	3889107	41607	0.37908	0.40945	6.36057	0.8507	0.59802	0.811697
N114	66	1	15	validation	Malignant	I	IA2	3.18	1.8	1.77	0.9978	0.1749	0.2354	2287929	38639	0.10507	0.22178	8.31117	0.98079	0.78689	0.962489
N24	60	0	24	validation	Malignant	I	IA3	2.61	1.06	2.46	0.9987	0.3453	0.3526	2811288	41808	0.04294	0.18002	8.81144	0.99395	0.82808	0.205473
N33	53	0	17	validation	Benign	Benign	Benign	3.96	1.4	2.18	0.9994	0.2663	0.201	3827337	74570	0.04584	0.12256	10.1025	0.99733	0.90044	0.0756692
N34	55	1	8	validation	Benign	Benign	Benign	2	2.74	1.4	0.9885	0.0252	0.0312	1769340	58987	0.02976	0.13258	9.7672	0.99813	0.88913	0.0509586
N58	61	0	15	validation	Benign	Benign	Benign	2.68	1.16	2.06	0.9993	0.3321	0.2137	3802216	71488	0.02988	0.11222	10.1303	0.99847	0.90632	0.0774521
N59	67	1	8	validation	Benign	Benign	Benign	5.06	2.81	2.83	0.9955	0.0828	0.0588	2809596	39837	0.05721	0.18177	8.74589	0.99487	0.82566	0.942537
N60	67	1	19	validation	Malignant	I	IA2	2	2.74	0.73	0.9987	0.5094	0.6499	1716186	46779	0.13338	0.25219	8.20014	0.97573	0.76258	0.51404
N85	61	0	23	validation	Benign	Benign	Benign	2.68	1.16	2.31	0.9987	0.3844	0.3878	3259882	61572	0.02337	0.07964	10.2878	0.99878	0.93289	0.107893
N95	57	1	8	validation	Malignant	I	IA1	5.06	2.81	1.8	0.9901	0.0576	0.0448	4342605	67714	0.0242	0.11248	10.0734	0.99861	0.90563	0.962684
