# Supplementary material for: Characteristics and significance of peripheral blood T-cell receptor repertoire features in patients with indeterminate lung nodules
Source: Signal Transduct Target Ther. 2022 Oct 10;7:348. doi: 10.1038/s41392-022-01169-7 (PMC9548502; doi:10.1038/s41392-022-01169-7)
Supplement: Supplementary file 5 — Data S4 [file 41392_2022_1169_MOESM5_ESM.xls]

## Sheet: 1.V_gene_SegmentUsage.segments
Data S4.1. V gene segment usage data of main enrolled subjects
sample_id	col.name	Group	TRAV12-3	TRBV1	TRBV10-1	TRBV10-2	TRBV10-3	TRBV11-1	TRBV11-2	TRBV11-3	TRBV12-1	TRBV12-2	TRBV12-3	TRBV12-4	TRBV12-5	TRBV13	TRBV14	TRBV15	TRBV16	TRBV18	TRBV19	TRBV2	TRBV20-1	TRBV21-1	TRBV23-1	TRBV24-1	TRBV25-1	TRBV26	TRBV27	TRBV28	TRBV29-1	TRBV3-1	TRBV3-2	TRBV30	TRBV4-1	TRBV4-2	TRBV4-3	TRBV5-1	TRBV5-2	TRBV5-3	TRBV5-4	TRBV5-5	TRBV5-6	TRBV5-7	TRBV5-8	TRBV6-1	TRBV6-2	TRBV6-3	TRBV6-4
LM456	LM456	B	0	1.07245e-06	0.0074625	0.0106162	0.0160057	0.00274119	0.01905	0.00398238	0.000429339	1.39419e-05	0.0308417	4.6473e-05	0.00412967	0.00429161	0.0107135	0.0162073	0.000981654	0.0140459	0.0377361	0.0561963	0.0967608	0	0	0.0267838	0.0041933	0	0.0382327	0.10584	0.0177209	0.0290149	0	0.0225573	0.0350006	0.0205715	2.14491e-05	0.0550852	0	0	0.00512598	0.00384833	0.00672894	0.000166231	0.00475991	0.0665283	0.00884203	2.57389e-05	0.00972538
LM461	LM461	B	0	0	0.0122142	0.00307295	0.0114133	0.00173884	0.0105429	0.0114829	0.000234365	6.55214e-06	0.0344184	0	0.00661968	0.00197623	0.0100999	0.014203	0.000712167	0.0168007	0.0415416	0.078979	0.0963911	0	0	0.0208509	0.0031793	0	0.0463937	0.0329301	0.0195622	0.0261612	0.00401193	0.0222662	0.0185511	0.0413707	0.00779352	0.0160875	0	0	0.00428258	0.00289655	0.00738578	0.000155739	0.00356789	0.0948296	0.0223302	0.00127565	0.0134379
LM487	LM487	B	0	1.20756e-06	0.00635962	0.00453198	0.0110166	0.00819391	0.00881158	0.00929339	0.000113511	2.23399e-05	0.0246971	0	0.0027303	0.0013259	0.0145415	0.00839799	0.0102842	0.0152539	0.0535928	0.0293842	0.112536	0	0	0.0149593	0.00284683	0	0.0321749	0.0512	0.0219311	0.0325806	0.0502883	0.017893	0.0123443	0.0222215	0.0066591	0.0399232	0	0	0.00419447	0.00139534	0.00409605	4.04533e-05	0.00101133	0.100538	0.0160256	0.000124379	0.0218671
LM502	LM502	B	0	1.51427e-06	0.00967923	0.00930621	0.0189133	0.00153547	0.0102269	0.00371804	0.000246826	8.07612e-06	0.0225717	2.92759e-05	0.00314413	0.00193474	0.00820584	0.0632739	0.000840926	0.0160407	0.0861586	0.0303889	0.114636	1.00952e-06	0	0.0202706	0.00413144	0	0.0374914	0.0649542	0.0236999	0.028062	0.00599046	0.0218449	0.0246216	0.0144053	0.0113202	0.0386791	0	0	0.00387149	0.00190243	0.00520153	6.35995e-05	0.0011988	0.0509977	0.0132171	0.00830175	0.00957878
LM520	LM520	B	0	2.14262e-06	0.010861	0.00381249	0.0172995	0.0027724	0.0121253	0.0157803	0.000258798	1.22436e-05	0.0403687	3.16802e-05	0.0071083	0.00297381	0.0153268	0.0116383	0.000677375	0.017657	0.0496141	0.0292678	0.0969495	6.12178e-07	0	0.0236143	0.0069271	0	0.0378075	0.0689054	0.0206584	0.0301625	0.00657525	0.0291167	0.0302451	0.010737	0.0157435	0.042146	0	0	0.00531386	0.003363	0.00634492	0.000213956	0.00246937	0.0606546	0.0193237	0.00115549	0.0132125
LM535	LM535	B	0	9.37618e-07	0.00807711	0.00488593	0.0122378	0.00224841	0.0175921	0.00869125	0.000348794	9.37618e-06	0.0449241	0	0.00599279	0.0167121	0.018585	0.0254202	0.000823698	0.0229496	0.0633975	0.0405403	0.122749	4.68809e-07	0	0.0293287	0.00375985	0	0.0297122	0.0311064	0.0247719	0.0340299	0.00396613	0.0153404	0.0246448	0.0150314	0.0310328	0.0449082	0	0	0.00884643	0.00361686	0.00888487	0.000160333	0.000916522	0.0596485	0.0215324	0.000141112	0.00908974
LM540	LM540	B	0	1.13373e-06	0.00847234	0.00628821	0.0123497	0.00244545	0.0149334	0.00796443	0.000349755	1.41716e-05	0.0404066	0.000798143	0.00418288	0.00380195	0.0143365	0.016252	0.0025044	0.0223265	0.0555503	0.0420732	0.111719	1.13373e-06	0	0.0144074	0.00468626	0	0.0331785	0.0721203	0.0220158	0.0298555	0.00361489	0.0252061	0.0212154	0.0140633	0.0276663	0.0422806	0	0	0.00485632	0.00270904	0.00571228	0.00011564	0.00199819	0.0754733	0.0257894	0.000196135	0.0225759
LM552	LM552	B	6.43399e-07	8.36418e-06	0.00989611	0.0109323	0.015513	0.00349623	0.0191881	0.00827636	0.000411775	1.38331e-05	0.033752	2.83095e-05	0.00407336	0.00343028	0.0141107	0.0103401	0.00111565	0.0170678	0.0459216	0.0354609	0.107132	3.21699e-07	0	0.0256031	0.00360657	0	0.0341201	0.0490337	0.032574	0.0260969	0.0300097	0.0223382	0.0145836	0.0113309	0.00840825	0.0469047	3.21699e-07	0	0.0131408	0.0077285	0.00487471	7.14172e-05	0.00205662	0.0661156	0.0171694	7.5921e-05	0.0149056
LM563	LM563	B	0	8.36892e-06	0.0223422	0.00498858	0.0168871	0.00179932	0.0120059	0.00399825	0.000230145	1.1856e-05	0.0269068	0.000161799	0.00266899	0.00252811	0.0125387	0.0158898	0.00058443	0.0230459	0.051116	0.0371803	0.0950633	1.39482e-06	0	0.0336228	0.00413983	0	0.0285771	0.114367	0.0158647	0.0578355	0.00504437	0.0273029	0.025627	0.017936	0.0186829	0.0433315	0	0	0.00516293	0.00300654	0.0064092	0.000117862	0.00198065	0.0592875	0.0172016	0.00134042	0.00880062
LM569	LM569	B	0	2.59614e-06	0.00732526	0.0128997	0.0131006	0.00267039	0.00993542	0.00466111	0.000364498	1.09038e-05	0.034484	0	0.00256706	0.00145643	0.0101156	0.0115767	0.000218595	0.0313878	0.0500909	0.027126	0.110857	2.07691e-06	0	0.0411472	0.00699607	0	0.0316983	0.0526767	0.0203215	0.0245107	0.0145773	0.0229286	0.0146189	0.0164263	0.025493	0.0466043	0	0	0.00439838	0.00306344	0.00403751	3.37498e-05	0.00129963	0.0607076	0.0255284	8.35957e-05	0.0114048
LM570	LM570	B	0	1.70648e-06	0.00910985	0.00691293	0.0143675	0.00239862	0.0269968	0.0141713	0.000280886	6.14331e-06	0.0234159	3.89076e-05	0.00370408	0.0011604	0.00991292	0.0101146	0.00197678	0.0308852	0.0579417	0.0316179	0.08679	0	0	0.0215606	0.00364776	0	0.0557366	0.0651399	0.0144163	0.0263555	0	0.0310275	0.028479	0.00673614	6.48461e-06	0.0422817	0	0	0.00255152	0.00154061	0.0051225	4.47097e-05	0.00105938	0.171268	0.00880064	0.000108532	0.0106447
LM579	LM579	B	0	3.60645e-07	0.00937462	0.00650713	0.0127495	0.00286028	0.0130463	0.045138	0.00119662	7.21291e-07	0.0371981	2.38026e-05	0.00484888	0.0210621	0.0182746	0.0228353	0.000558279	0.0189638	0.0420372	0.0335252	0.101348	0	0	0.0245538	0.00638956	0	0.0264021	0.0150652	0.0167891	0.028531	0.00579918	0.0232844	0.0220134	0.0270235	0.0130189	0.0398113	3.60645e-07	0	0.00577826	0.0027171	0.00754146	0.000173831	0.00286389	0.102321	0.0219395	0.000499133	0.0164638
LM584	LM584	B	0	0	0.0213428	0.00757583	0.0184362	0.0129637	0.0140465	0.00374532	0.000171515	6.28889e-06	0.0458735	7.37515e-05	0.00957684	0.00245381	0.00816298	0.0258233	0.000838709	0.0233163	0.0290867	0.0506324	0.161633	0	0	0.0163282	0.00417697	0	0.0257021	0.0133284	0.0193475	0.0377659	2.34404e-05	0.0358924	0.0326954	0.0106145	4.57374e-06	0.0689565	0	0	0.00624315	0.00279627	0.00720878	4.17354e-05	0.0022297	0.0800404	0.017829	3.65899e-05	0.00610137
LM596	LM596	B	0	6.81015e-06	0.00810876	0.00748137	0.0228102	0.00215669	0.0117471	0.005941	0.000237078	1.02152e-05	0.0328096	0.000224735	0.00538002	0.00242016	0.0101229	0.011865	0.00107898	0.0168879	0.0512945	0.0455454	0.112999	4.25634e-07	0	0.0242054	0.00509229	0	0.0750146	0.0453105	0.0277284	0.0643201	0	0.034035	0.0312896	0.0118667	7.23578e-06	0.0299532	0	0	0.00967083	0.00233631	0.00539576	7.74654e-05	0.00142204	0.073493	0.0106485	0.00017451	0.0114432
LM610	LM610	B	0	4.91904e-06	0.00890593	0.00658133	0.0169345	0.00266928	0.0184485	0.00721975	0.000306035	1.51085e-05	0.0269574	3.5136e-05	0.00309724	0.00271039	0.0133085	0.00941083	0.000889644	0.023643	0.0532335	0.0361638	0.124991	3.5136e-06	0	0.0247108	0.00465377	0	0.0374195	0.0575363	0.0203965	0.0408671	0	0.0305831	0.0291471	0.0132147	8.43265e-06	0.07927	0	0	0.00854895	0.00459404	0.00895793	0.000184816	0.0029827	0.0754019	0.00792353	9.13537e-06	0.00969754
LM622	LM622	B	0	6.41027e-07	0.00858014	0.00764168	0.0173109	0.00150898	0.00797501	0.0104776	0.000251924	4.48719e-06	0.0262494	8.14104e-05	0.00382116	0.00172693	0.0113443	0.0125186	0.00101026	0.0139776	0.0672444	0.0442815	0.140257	1.28205e-06	0	0.0270783	0.00537116	0	0.0357994	0.0986079	0.0286199	0.0299212	0	0.017118	0.0345193	0.0126532	5.76924e-05	0.0468116	0	0	0.00357821	0.00187052	0.00490129	5.76924e-05	0.00108013	0.0711655	0.0138295	8.14104e-05	0.0187776
LM629	LM629	B	0	6.21851e-06	0.0122674	0.00823839	0.0188822	0.00141725	0.0170743	0.00333312	0.000238565	1.4133e-05	0.0328688	0	0.00561814	0.00155802	0.00926388	0.0762542	0.000635418	0.0208184	0.0545725	0.0497113	0.13027	0	0	0.0160206	0.00537053	0	0.0431203	0.0409523	0.0220655	0.0284463	0	0.0299794	0.052859	0.00976249	1.13064e-06	0.0662113	0	0	0.00538523	0.00207868	0.00508109	4.80521e-05	0.00133981	0.0633892	0.00690594	0.00014246	0.0150284
LM632	LM632	B	0	5.6239e-06	0.00836318	0.00740885	0.0160255	0.00143583	0.00989548	0.00597475	0.000399297	0	0.0323794	1.34108e-05	0.00389261	0.00203845	0.00989504	0.0322315	0.000615169	0.0245925	0.0698999	0.0526359	0.119675	1.29782e-06	0	0.0278721	0.00574893	0	0.0245527	0.0432837	0.0195353	0.0360276	0	0.0459274	0.0395555	0.0115121	3.33108e-05	0.0481121	0	0	0.00392981	0.00482401	0.0051104	5.92673e-05	0.00183383	0.0675695	0.00906141	0.000147519	0.0115087
LM633	LM633	B	0	2.12387e-06	0.0095921	0.00536347	0.0147942	0.00891033	0.0131623	0.00386544	0.000283182	3.53978e-06	0.0255979	0.000201767	0.00420349	0.00210511	0.0132487	0.0161102	0.000523179	0.0151308	0.05492	0.0304103	0.134718	3.1858e-06	0	0.0329854	0.00430437	0	0.032789	0.0596513	0.0228114	0.0197707	0.00830963	0.0307048	0.0172678	0.0308269	0.0345497	0.0361224	0	0	0.00581834	0.00241236	0.00468844	0.000118229	0.00165945	0.0489385	0.0455255	0.0154575	0.0175354
LM646	LM646	B	0	3.608e-06	0.00746075	0.00299645	0.017414	0.00132714	0.00997974	0.0091054	0.000295856	1.38307e-05	0.0535416	0	0.00538916	0.00306801	0.0117994	0.0118757	0.000741445	0.0236745	0.0510863	0.0365413	0.106849	6.01334e-07	0	0.0170641	0.00437771	0	0.0333253	0.0573276	0.0181362	0.0441608	0	0.03894	0.0141362	0.0153659	1.0824e-05	0.0536155	0	0	0.0109329	0.00201627	0.0158157	9.92201e-05	0.00184008	0.0849589	0.0379111	0.00368738	0.0156924
LM711	LM711	B	0	4.61078e-06	0.0150737	0.01769	0.0178995	0.00123005	0.0307949	0.00668819	0.000227977	1.02462e-05	0.0305776	0	0.00952125	0.00174236	0.00863291	0.011758	0.00186531	0.0163749	0.0533308	0.0370056	0.115511	1.02462e-06	0	0.0166157	0.00444428	0	0.0322483	0.0754748	0.0224673	0.0266457	0	0.092466	0.0299793	0.0124783	7.17232e-06	0.0552017	0	0	0.00499911	0.00267681	0.00488589	6.50632e-05	0.00175824	0.0622178	0.00660468	6.09647e-05	0.0107815
LM734	LM734	B	0	7.0665e-07	0.00902958	0.00631745	0.0199579	0.00297076	0.017414	0.00687571	0.000343432	1.6253e-05	0.0424153	1.76663e-05	0.00334528	0.00240685	0.0116117	0.0214546	0.000452963	0.0217874	0.0682108	0.0351714	0.125088	1.13064e-05	0	0.0114195	0.0138115	0	0.0359579	0.0520589	0.0220348	0.0439982	0	0.025197	0.0264768	0.0113304	2.40261e-05	0.0517247	0	0	0.0186754	0.0046971	0.0106238	7.91448e-05	0.00267962	0.0769563	0.0123409	8.6918e-05	0.0109948
LM735	LM735	B	0	2.24213e-06	0.00775327	0.00637156	0.0173675	0.00231612	0.0141999	0.00453246	0.000406385	2.80266e-05	0.0304369	0	0.0221819	0.00240356	0.0117465	0.0242419	0.000815573	0.0241875	0.0610918	0.0391285	0.126142	0	0	0.0152941	0.00486934	0	0.0487186	0.0777827	0.0189914	0.0333724	0	0.0350063	0.023553	0.0111591	7.84744e-06	0.0547208	0	0	0.0069859	0.00362608	0.00573928	0.000462438	0.00224269	0.0678568	0.0111243	0.000186657	0.00938049
LM736	LM736	B	0	2.73774e-06	0.00657058	0.00487915	0.0159737	0.00144677	0.011509	0.0040429	0.000197117	3.23551e-06	0.0270028	0.000816842	0.00237735	0.00453868	0.00882075	0.00866445	0.000570695	0.0147373	0.0460844	0.0308297	0.0859028	1.7422e-06	0	0.052764	0.00398914	0	0.0416876	0.0973202	0.0317068	0.0222957	0.0132828	0.0253577	0.0412573	0.0139931	0.0314111	0.0132362	0	0	0.00523531	0.0131334	0.0108275	0.000122949	0.00280693	0.0545786	0.0317456	0.0188827	0.0182214
LM739	LM739	B	0	3.14099e-06	0.00894672	0.0109252	0.016908	0.00240443	0.0217969	0.0127882	0.000229292	8.2451e-06	0.0357531	0.00126896	0.00280922	0.00231687	0.0132946	0.01124	0.000621916	0.0160367	0.0980229	0.0324594	0.0900059	3.92624e-07	0	0.0180576	0.00571935	0	0.0312285	0.0358795	0.024486	0.0300605	0.00368203	0.0190505	0.0221012	0.0121466	0.00965187	0.0390511	0	0	0.00510725	0.00238009	0.00454187	9.34445e-05	0.00159602	0.0859901	0.0188734	8.2451e-05	0.0399255
LM754	LM754	B	0	8.47724e-07	0.00624052	0.0072811	0.0133644	0.00177471	0.0415482	0.0086701	0.000185228	4.66248e-05	0.0371867	1.99215e-05	0.0070963	0.00159796	0.00744641	0.00952503	0.00233421	0.027423	0.0546218	0.0263206	0.134994	1.82261e-05	0	0.0145762	0.0036503	0	0.036795	0.0314256	0.0177581	0.0364708	4.23862e-07	0.0416864	0.0745819	0.00941355	6.78179e-06	0.0589067	0	0	0.00780839	0.00247493	0.0203992	5.2135e-05	0.0022346	0.0824547	0.0093309	7.0785e-05	0.0141188
LM764	LM764	B	0	9.09653e-07	0.00775661	0.00640608	0.0112909	0.00237632	0.0159356	0.00980697	0.00122955	5.45792e-05	0.0349637	6.67079e-06	0.0082827	0.00828846	0.0120208	0.0163331	0.000902679	0.0274834	0.0324704	0.0457825	0.11446	2.42574e-06	0	0.0225075	0.00867991	0	0.0283351	0.0106163	0.019204	0.0245788	0.00345274	0.0387885	0.026913	0.0127824	0.0138613	0.0435154	0	0	0.00902922	0.00442759	0.0312572	0.000201033	0.00225776	0.0862712	0.0237759	0.0134156	0.00829119
I18	I18	B	0	1.55482e-05	0.0147003	0.00808297	0.0233596	0.000747348	0.00713764	0.00496505	0.000218711	1.1402e-05	0.0297799	0	0.00395753	0.0009899	0.0073263	0.012311	0.000834418	0.0149812	0.0552115	0.0743534	0.154692	1.03654e-06	0	0.0196757	0.00255301	0	0.015827	0.0468518	0.022974	0.0556977	0.00800834	0.0339873	0.035142	0.0155803	0.0213984	0.0590167	0	0	0.00232704	0.00124904	0.00256752	3.00598e-05	0.00073491	0.0409435	0.0147531	0.000524491	0.0122644
N34	N34	B	0	1.13036e-06	0.0104627	0.00529124	0.0118734	0.000666915	0.018655	0.00584173	0.000331197	1.97814e-05	0.0218991	2.20421e-05	0.00294234	0.0032888	0.0159088	0.0108108	0.00043519	0.0362214	0.0455062	0.0511716	0.102161	3.95628e-06	0	0.017953	0.00312433	0	0.0310749	0.0681039	0.0211243	0.0299202	0.0126205	0.0278573	0.0382278	0.0234353	0.0200408	0.0476183	0	0	0.0101439	0.00553088	0.012447	0.000387715	0.00615145	0.0514435	0.0210293	0.0027434	0.0187652
L125	L125	B	0	6.91068e-06	0.0129948	0.00587684	0.0249019	0.000995138	0.00503236	0.00225979	0.000252931	8.29281e-06	0.01769	0	0.00210223	0.000739442	0.00718849	0.00816151	0.000867981	0.0114897	0.0586302	0.0500361	0.122196	6.91068e-06	0	0.0329957	0.00370274	0	0.0215185	0.103685	0.0192144	0.057982	0.00904331	0.0376093	0.0388021	0.0284126	0.0320393	0.0264762	0	0	0.00252793	0.001284	0.00215751	6.35782e-05	0.000724239	0.0361885	0.0110101	0.000216995	0.0156306
L28	L28	B	0	1.18609e-06	0.013213	0.00932146	0.0266312	0.00142924	0.0068034	0.00391646	0.000292964	4.74435e-06	0.0204719	0	0.00257618	0.00152768	0.0107768	0.0084485	0.000978522	0.0154191	0.0525057	0.0567626	0.134329	2.37218e-06	0	0.0366999	0.00286084	0	0.0127979	0.0104684	0.0393224	0.0835871	0	0.054764	0.0503198	0.0197745	2.01635e-05	0.0660532	0	0	0.00291422	0.00140551	0.0058913	5.81183e-05	0.000826703	0.0464685	0.0067263	0.000231287	0.012894
N33	N33	B	0	2.61278e-06	0.00807324	0.00590855	0.0140568	0.00282024	0.0207774	0.0111595	0.000436596	0.000113395	0.0258098	8.62218e-06	0.00485063	0.00475056	0.0735927	0.00942013	0.00078697	0.0318441	0.0400631	0.0278204	0.100239	2.61278e-07	0	0.0156649	0.00756296	0	0.0310176	0.0506976	0.0168381	0.0393477	0.00562375	0.030957	0.0313064	0.0131089	0.0242014	0.0256079	0	0	0.0120904	0.0102985	0.0114121	0.000376763	0.0067159	0.0513668	0.0205913	0.000524908	0.0121701
L113	L113	B	0	5.0362e-06	0.0122111	0.00925318	0.069137	0.00104585	0.00685595	0.00457287	0.000203127	8.39367e-06	0.0179742	2.01448e-05	0.00306033	0.000956878	0.0086757	0.00829966	0.000884693	0.0137874	0.0477365	0.065385	0.160106	6.71494e-06	0	0.0388325	0.00286224	0	0.0177694	0.0657761	0.0169065	0.054297	0	0.0287047	0.0410635	0.0158456	6.71494e-06	0.06561	0	0	0.00234351	0.00133291	0.00196076	7.21856e-05	0.000931697	0.0410014	0.00429588	3.35747e-05	0.0100321
L74	L74	B	0	1.30361e-05	0.0109829	0.0120046	0.0176346	0.00124658	0.00715358	0.00210208	0.000469301	2.11837e-05	0.0356277	0	0.00323459	0.00140301	0.0078119	0.00716172	0.00150078	0.0141931	0.0432865	0.0451783	0.126956	6.51806e-06	0	0.0216807	0.00235465	0	0.0202011	0.0765074	0.0190637	0.0574079	0	0.0314985	0.0506046	0.0180648	2.28132e-05	0.0541113	0	0	0.00537903	0.00139487	0.00247361	2.11837e-05	0.00124984	0.0532787	0.00568049	0.00134435	0.0260609
L52	L52	B	0	5.68718e-06	0.00971086	0.00698386	0.0207554	0.000813267	0.00663125	0.00213269	0.000227487	8.53077e-06	0.0163876	0	0.00251373	0.000648339	0.00976489	0.00799333	0.000716585	0.0215288	0.0407629	0.0412747	0.206248	1.13744e-05	0	0.0356928	0.00338672	0	0.0212473	0.0601021	0.016345	0.0489894	0.00726537	0.0283847	0.0285752	0.0262407	0.0187194	0.0664974	0	0	0.00261042	0.00120853	0.00196492	1.4218e-05	0.000651182	0.0323544	0.0113715	5.97154e-05	0.0294255
L57	L57	B	0	1.62518e-06	0.0172659	0.0132631	0.0273778	0.00109537	0.00752133	0.0043181	0.000209648	4.5505e-05	0.0328254	0	0.00346163	0.00285056	0.016741	0.0130827	0.000632194	0.0145779	0.0532815	0.0468734	0.161346	1.13762e-05	0	0.0266155	0.00326011	0	0.0214264	0.0804707	0.0182654	0.0507511	0	0.0173163	0.0348877	0.0241258	1.46266e-05	0.0300008	0	0	0.00270267	0.00126439	0.00204935	6.50071e-05	0.000611067	0.0476957	0.00632194	5.52561e-05	0.0121108
I16	I16	B	0	2.30407e-06	0.0399987	0.0093672	0.0155675	0.000768407	0.00769444	0.00494914	0.000214279	1.61285e-05	0.0191491	0.00168543	0.00372568	0.000774168	0.00443418	0.00841792	0.000638227	0.0137507	0.0465065	0.0366981	0.120836	5.76018e-06	0	0.0283378	0.00298377	0	0.0218172	0.0618078	0.0150467	0.0547816	0	0.0504119	0.048859	0.0650739	1.49765e-05	0.0657248	0	0	0.00242273	0.00127069	0.00245844	4.72334e-05	0.000652052	0.0340496	0.00423027	2.88009e-05	0.0155686
N85	N85	B	0	5.52167e-06	0.00662079	0.00547811	0.0130219	0.0027185	0.0160681	0.0128514	0.000166264	2.45408e-06	0.029933	4.63207e-05	0.00425782	0.00342497	0.0147472	0.00958808	0.000511368	0.0364351	0.0465241	0.0322733	0.120244	1.5338e-06	0	0.0405591	0.00271697	0	0.0218447	0.036555	0.0177651	0.0508325	0.0063306	0.0538703	0.0234818	0.0158582	0.0370651	0.061712	0	0	0.0115096	0.00515816	0.00910585	0.000191725	0.00358172	0.0435482	0.0153147	7.88372e-05	0.00766377
L123	L123	B	0	1.85974e-06	0.0150918	0.00614086	0.0208904	0.00236373	0.00498596	0.00227632	0.000278961	2.04571e-05	0.0150974	0	0.00175745	0.00102286	0.00651838	0.00974503	0.000448197	0.0120492	0.0658682	0.0572353	0.145153	3.71948e-06	0	0.0635919	0.00198434	0	0.0229492	0.0785275	0.0151215	0.047057	0.00762121	0.0221234	0.0581559	0.0232932	0.019862	0.0255509	0	0	0.00181324	0.00163843	0.00334381	5.20727e-05	0.000543044	0.0647263	0.00998865	8.18285e-05	0.00879098
L98	L98	B	0	1.02856e-06	0.0145068	0.00650152	0.0261552	0.00122399	0.00537113	0.00303528	0.000159427	2.26283e-05	0.0193318	0	0.00382212	0.000925703	0.00732437	0.00643055	0.00114067	0.0125196	0.054383	0.0449686	0.134982	5.14279e-06	0	0.0330404	0.00286145	0	0.0185552	0.0781324	0.0205763	0.0640864	0.0181746	0.0308527	0.0300535	0.0151723	0.0471203	0.0427942	0	0	0.00213426	0.00178866	0.0024778	7.40562e-05	0.00067062	0.0420763	0.0166565	0.000163541	0.0138609
N58	N58	B	0	4.20807e-06	0.00723657	0.00538002	0.0159888	0.00253931	0.0206832	0.0126534	0.000321654	1.52543e-05	0.028314	2.23554e-05	0.00473855	0.00397005	0.0105488	0.0204838	0.000608855	0.0624417	0.0568855	0.033188	0.0883482	3.68206e-06	0	0.0277493	0.00294697	0	0.0308941	0.0310335	0.0227993	0.0382614	3.23496e-05	0.0341361	0.0325857	0.016325	0.000112566	0.0683233	0	0	0.0133309	0.00388615	0.0231723	0.000414758	0.00577084	0.0644819	0.010977	0.00498762	0.0151848
L124	L124	B	0	9.10084e-07	0.0303777	0.0274053	0.0133309	0.00125774	0.00979523	0.00337095	0.000146523	1.0921e-05	0.0409246	0.00118766	0.00243174	0.000840917	0.00492901	0.00450855	0.000397707	0.00793957	0.0300273	0.0496569	0.139255	2.73025e-06	0	0.0254359	0.00225974	0	0.0188633	0.10012	0.0143766	0.0820914	0.00457317	0.0215371	0.0509383	0.016812	0.013259	0.0443065	0	0	0.00349745	0.000902803	0.00372315	3.91336e-05	0.000730797	0.0373644	0.00885056	0.00171278	0.0168138
L127	L127	B	0	0	0.00778147	0.00482909	0.016165	0.000716529	0.00507204	0.0030985	0.000397876	1.23236e-05	0.0143711	0	0.00293654	0.00137144	0.00602448	0.0130648	0.000672516	0.00719346	0.0352684	0.0279482	0.217397	3.52103e-06	0	0.0371521	0.0121968	0	0.0344339	0.10427	0.0150594	0.0332561	0.0162073	0.0189255	0.0344761	0.0207459	0.0690843	0.0421819	0	0	0.00166192	0.000945396	0.0025457	2.64077e-05	0.000533436	0.0244148	0.0137743	0.00666354	0.0112532
L73	L73	B	0	2.20532e-06	0.0116375	0.0113375	0.0203705	0.00126365	0.00645276	0.0047679	0.000363878	1.32319e-05	0.0286184	0	0.00312935	0.00181718	0.00767892	0.00621018	0.000954903	0.0130224	0.0494212	0.0459633	0.125454	0	0	0.0506452	0.00288676	0	0.0228096	0.0946744	0.0225516	0.0628957	0	0.0371861	0.0613321	0.0183857	6.39543e-05	0.0565157	0	0	0.00237733	0.00117985	0.00232	9.48287e-05	0.000840227	0.0440226	0.00556182	2.86692e-05	0.0125394
L55	L55	B	0	8.18743e-06	0.0150669	0.0102179	0.0285189	0.000620198	0.00700639	0.00251354	0.000300888	4.09371e-05	0.0163278	0	0.00186878	0.00106027	0.00755904	0.0120887	0.000589495	0.0139084	0.0447648	0.045913	0.182895	0	0	0.0255857	0.00289835	0	0.0139841	0.0436963	0.016467	0.0572506	0.00887926	0.0318327	0.0336565	0.0263697	0.0273788	0.0551525	0	0	0.00262612	0.00144713	0.00220242	3.27497e-05	0.000800321	0.0491634	0.0144979	0.000229248	0.0309567
L131	L131	B	0	1.01176e-06	0.0149559	0.0119125	0.0302588	0.00103908	0.00617378	0.00633262	0.000220564	5.9694e-05	0.0221444	1.01176e-05	0.00364538	0.000814469	0.00681119	0.0101116	0.00147414	0.0146918	0.0523739	0.0663858	0.160015	1.31529e-05	0	0.0311785	0.0028127	0	0.0236833	0.0672873	0.0196191	0.0767392	2.02353e-06	0.0265325	0.0425052	0.0164725	2.73176e-05	0.0342633	0	0	0.00233616	0.00197698	0.00244847	4.55293e-05	0.000913622	0.0490492	0.00481599	5.36234e-05	0.0108157
L122	L122	B	0	6.84459e-06	0.0092864	0.0086259	0.051598	0.000744349	0.00573063	0.0185471	0.000162559	2.39561e-05	0.0201727	0	0.00303558	0.00093942	0.00516424	0.00519676	0.00096851	0.00899379	0.0431808	0.04738	0.173158	1.02669e-05	0	0.0543786	0.00329567	0	0.0212884	0.0144404	0.0165194	0.0694059	0.0117385	0.0504446	0.0401504	0.0166717	0.0182203	0.0606653	0	1.71115e-06	0.0033008	0.00115331	0.00182922	4.6201e-05	0.000621147	0.0449022	0.0114134	0.00155714	0.013424
N59	N59	B	0	1.06777e-06	0.00923015	0.00403546	0.00970317	0.00268793	0.0171096	0.00973094	0.000174402	1.81521e-05	0.0298039	0.000548833	0.00294669	0.00525876	0.0152705	0.0107688	0.000249502	0.0286906	0.0350492	0.0575513	0.0861957	1.92198e-05	0	0.0150004	0.00359518	0	0.0175068	0.0443089	0.0196758	0.0400114	0	0.0278684	0.0571844	0.0118113	0.00018508	0.0578564	0	0	0.0163273	0.011181	0.0131375	0.00027584	0.00712736	0.125428	0.0076228	0.000725727	0.0103481
L126	L126	B	0	3.98264e-05	0.00893921	0.00735701	0.0139048	0.000586534	0.0045402	0.00219045	0.000197321	9.05144e-06	0.0121289	0.00138849	0.00230088	0.000887042	0.00471218	0.0123824	0.000850836	0.0117741	0.0472178	0.0562258	0.147023	5.43087e-06	0	0.0186387	0.00192977	0	0.0149729	0.10649	0.0142995	0.0532641	0	0.0237057	0.0449495	0.0131988	2.5344e-05	0.0515262	0	0	0.00212166	0.00161116	0.00176503	1.44823e-05	0.000447141	0.0316674	0.00412927	1.99132e-05	0.0138451
L119	L119	M	0	3.31544e-05	0.0135385	0.00530038	0.0198552	0.000668854	0.00460846	0.00297236	0.000213341	4.32449e-06	0.0605457	1.4415e-06	0.00402465	0.000599662	0.00765146	0.0064752	0.000670295	0.0118794	0.0529432	0.0370551	0.142255	2.88299e-06	0	0.0554846	0.00358788	0	0.0135688	0.0486577	0.0269574	0.0351912	0.0161087	0.0488768	0.0204678	0.0330578	0.0511212	0.0505878	0	0	0.00140834	0.000893727	0.00232801	3.17129e-05	0.000397853	0.028644	0.0133929	0.0005593	0.00957441
N24	N24	M	0	3.20138e-06	0.00498846	0.00276172	0.00994562	0.00789176	0.0339232	0.0505395	0.000164693	2.13425e-05	0.0387203	8.1813e-06	0.00837872	0.00686198	0.0113496	0.0101039	0.00035393	0.0215186	0.0363968	0.0319124	0.124481	0	0	0.0145723	0.00309147	0	0.0622537	0.0512587	0.013958	0.0271363	0.00446806	0.017339	0.0290543	0.0136094	0.0237048	0.0496655	0	0	0.012342	0.00892545	0.0122556	0.000416535	0.00470496	0.0496744	0.0158714	0.00622597	0.0110408
I19	I19	M	0	0	0.0112099	0.00566976	0.0246789	0.00116188	0.00621831	0.00371313	0.000241879	8.63854e-06	0.0230937	0	0.00288095	0.00102655	0.0090647	0.0064933	0.00115468	0.0181654	0.05296	0.0492267	0.145516	2.87951e-06	0	0.0474299	0.00326393	0	0.0176586	0.0517391	0.0249395	0.065195	0.00915829	0.0245162	0.0346751	0.0304854	0.0237747	0.0587003	0	0	0.00231945	0.00156358	0.00226186	5.3271e-05	0.000688203	0.0435584	0.0116793	8.20661e-05	0.0123042
L97	L97	M	0	1.55396e-05	0.012038	0.00616575	0.0221232	0.00102216	0.00421122	0.00191482	0.000214101	2.07194e-05	0.0146832	3.45324e-06	0.0022705	0.014678	0.00649726	0.00740719	0.000547338	0.0134711	0.052187	0.0528138	0.139122	0	0	0.0345928	0.00277467	0	0.0229243	0.0674382	0.0170417	0.0596909	0.0176391	0.028282	0.0253347	0.0155965	0.0174268	0.0805346	0	0	0.00207367	0.00117237	0.00189065	0.000331511	0.000519712	0.0293335	0.00820143	3.28057e-05	0.00886791
I6	I6	M	0	2.36287e-06	0.0147573	0.00959324	0.016279	0.000828185	0.00603358	0.00326666	0.000203207	8.27004e-06	0.018975	0	0.00305283	0.00154295	0.00700945	0.00811881	0.000961687	0.0116395	0.0464729	0.0458255	0.146788	5.90717e-06	0	0.0518555	0.00246093	0	0.0224555	0.0513144	0.0150574	0.067363	0.00754109	0.0258947	0.0442695	0.0191995	0.0406118	0.0450185	0	0	0.00263578	0.00117435	0.00237114	4.13502e-05	0.00104793	0.0390192	0.0131576	0.000270548	0.0249413
N95	N95	M	0	7.59912e-06	0.00698958	0.00526412	0.0138507	0.00267742	0.0228397	0.0119617	0.000312255	3.54626e-05	0.0338444	0.000128034	0.00459816	0.0037489	0.0177179	0.011053	0.000621977	0.026211	0.0546925	0.0471763	0.104349	4.37525e-06	0	0.0230944	0.00227513	0	0.0284408	0.034211	0.0289844	0.0536461	0	0.0619716	0.030618	0.0132616	9.21106e-06	0.0658425	0	0	0.0148346	0.00766222	0.0161795	0.000448579	0.00798461	0.0522269	0.00821373	0.000230967	0.0101204
L117	L117	M	0	0	0.00796506	0.00351086	0.022195	0.000631918	0.00441799	0.00534867	0.000177444	5.43196e-06	0.0193287	0	0.00260553	0.000874545	0.00679719	0.00582487	0.000659078	0.0130059	0.0576132	0.0410294	0.114641	7.24261e-06	0	0.055616	0.00258561	0	0.0248675	0.0704127	0.0154612	0.0740955	0.0146699	0.0297164	0.0327294	0.0204115	0.0369029	0.0578123	0	0	0.00245706	0.00112442	0.00294231	2.17278e-05	0.000581219	0.05378	0.0148709	0.000177444	0.00814432
L40	L40	M	0	1.53941e-05	0.0105424	0.00538536	0.0223343	0.00077227	0.00525452	0.00213721	0.00022578	2.82225e-05	0.021249	0	0.00388444	0.00102884	0.00743278	0.0116713	0.00119561	0.0177699	0.0372537	0.0558703	0.148178	1.79598e-05	0	0.0174697	0.00350215	0	0.018478	0.0849061	0.0200174	0.0677596	0.0151247	0.0308882	0.0495305	0.0214901	0.027635	0.0585335	0	0	0.00185242	0.000913383	0.00193196	3.59195e-05	0.000613198	0.0267601	0.00827176	0.000687603	0.00816143
L84	L84	M	0	3.40311e-06	0.0167603	0.00903355	0.0210993	0.000663606	0.00483411	0.00616643	0.000222904	1.36124e-05	0.0296819	0	0.00480008	0.00175941	0.0131054	0.00975501	0.000553005	0.00969545	0.0411351	0.0561649	0.131634	3.40311e-06	0	0.0336465	0.0028416	0	0.0163707	0.0396939	0.0171483	0.0753771	0	0.0378221	0.0470378	0.0270479	1.36124e-05	0.0568557	0	0	0.00213545	0.00132041	0.0025234	7.14653e-05	0.000277353	0.0556357	0.00614091	1.36124e-05	0.0326307
L62	L62	M	0	1.36134e-06	0.0115632	0.00511999	0.0467307	0.000816803	0.00534053	0.00167036	0.000217814	4.08402e-06	0.0218971	1.36134e-06	0.00331486	0.000962466	0.00521529	0.0116762	0.00544127	0.0108049	0.0533277	0.0543038	0.137351	2.72268e-06	0	0.0234722	0.0067958	0	0.0150428	0.0110323	0.0186789	0.0604693	0.0065249	0.0454796	0.0365996	0.0217937	0.0382727	0.0558884	0	0	0.00222579	0.00092571	0.00208149	4.90082e-05	0.00175477	0.0457423	0.0116163	0.00127149	0.0100181
N60	N60	M	0	5.24419e-06	0.00434219	0.00221363	0.00760582	0.00265123	0.0159895	0.00763087	7.92455e-05	1.10711e-05	0.0727666	2.15594e-05	0.00371755	0.00437773	0.0076029	0.00854278	0.00041837	0.042521	0.0251278	0.0161841	0.0795013	2.91344e-06	0	0.0202309	0.00190947	0	0.0197846	0.0516162	0.0103759	0.0244362	0.00497032	0.0332056	0.0412624	0.0181944	0.0306121	0.0274481	5.82687e-07	0	0.0084076	0.00271591	0.00762796	0.00397276	0.00300026	0.175189	0.0170022	0.00173816	0.0250089
I7	I7	M	0	1.44262e-06	0.0110447	0.00896156	0.0194855	0.00093049	0.00491356	0.00127672	0.000128393	1.58688e-05	0.0165699	0	0.00150898	0.00130846	0.00588878	0.00662163	0.000802097	0.0116838	0.0462966	0.0575057	0.124048	4.32786e-06	0	0.0235493	0.00216393	0	0.0142156	0.198137	0.01511	0.0823058	0	0.0265024	0.0464293	0.0157563	8.65572e-06	0.0495958	0	0	0.00161573	0.00133442	0.0045154	5.04917e-05	0.000791999	0.0497214	0.00442019	4.32786e-06	0.00898897
L64	L64	M	0	0	0.00810704	0.015172	0.0138327	0.000449396	0.00485377	0.00161992	0.000129892	1.04511e-05	0.0108407	0	0.00124666	0.000703208	0.0042715	0.0140253	0.000264263	0.00700221	0.056697	0.0263262	0.205352	0	0	0.0170726	0.00223205	0	0.0323759	0.0956034	0.028933	0.0754313	0.00484034	0.0158543	0.0237269	0.00951495	0.0259455	0.109826	0	0	0.00122576	0.000447903	0.00315772	2.38882e-05	0.00657372	0.0232999	0.00795923	0.0148271	0.0218278
L38	L38	M	0	3.21651e-06	0.0570555	0.00776572	0.0115065	0.000911343	0.00383193	0.00251102	0.000102928	8.57735e-06	0.0148184	0	0.00159217	0.000648662	0.00484513	0.0343426	0.000597198	0.0118464	0.030545	0.047808	0.0916157	5.36084e-06	0	0.0205556	0.00266756	0	0.0112953	0.0544469	0.0206489	0.0429672	0.00694015	0.0247607	0.0273349	0.0159624	0.0171901	0.0418939	0	0	0.00156215	0.00419111	0.00195135	2.5732e-05	0.000498558	0.0240809	0.00592909	8.57735e-05	0.00734543
L83	L83	M	0	4.67113e-06	0.0107249	0.0073617	0.0156997	0.000980937	0.00521921	0.00262362	0.000138577	7.78521e-06	0.0149928	0	0.00195097	0.0010619	0.0517872	0.00672954	0.000702226	0.0107654	0.03842	0.0413037	0.130753	0	0	0.0264137	0.0218033	0	0.0190769	0.0663581	0.0158196	0.0462473	2.80268e-05	0.0296025	0.0385088	0.0176491	6.22817e-06	0.0589356	0	0	0.00187001	0.00118647	0.00254421	5.44965e-05	0.0008953	0.040603	0.00599306	9.96507e-05	0.034378
N114	N114	M	0	4.37076e-06	0.00624276	0.00398439	0.0124969	0.00239343	0.0152251	0.0121319	0.000139427	1.57348e-05	0.0201562	0	0.00504517	0.00255253	0.012045	0.00733764	0.000380694	0.0321636	0.0387652	0.0182493	0.105953	8.74153e-07	0	0.00894739	0.00231563	0	0.0329315	0.042726	0.0153283	0.0206929	0.0105821	0.0313253	0.0251813	0.0115515	0.110805	0.0404929	0	0	0.0126381	0.00677206	0.0136215	0.000233399	0.00365265	0.0301701	0.125915	0.000351409	0.00726203
L39	L39	M	0	1.55054e-06	0.0124539	0.00608742	0.0202671	0.00063417	0.00525943	0.00140169	0.000113189	7.75269e-06	0.00972963	0	0.00497878	0.000716349	0.005323	0.00494002	0.00715884	0.0240985	0.0861417	0.135897	0.11394	0	0	0.0190887	0.0147038	0	0.0168869	0.0556597	0.0164559	0.0295207	0.011398	0.0205338	0.0174622	0.0209431	0.0207571	0.0330932	0	0	0.00171179	0.00192577	0.00217075	4.18646e-05	0.00129625	0.0246148	0.00901018	6.35721e-05	0.00764261
L45	L45	M	0	0	0.0114622	0.00765996	0.014131	0.000488774	0.00308707	0.00146032	0.000119945	5.99723e-06	0.0173095	0	0.00135237	0.000448293	0.0169991	0.0047543	0.00506466	0.0124397	0.0786791	0.10278	0.13892	1.49931e-06	0	0.0254132	0.00132239	0	0.0120649	0.0686862	0.0157022	0.0571386	0.00589227	0.0189572	0.0488699	0.0203126	0.0272679	0.0602901	0	0	0.00171071	0.000775141	0.00122343	3.14854e-05	0.000631208	0.0199273	0.00714869	2.54882e-05	0.00979347
L106	L106	M	0	0	0.00703666	0.00517244	0.0141523	0.000682528	0.00386087	0.00134213	0.000137524	5.09349e-06	0.0204937	2.54675e-06	0.00251364	0.000603579	0.00456631	0.00988392	0.000527176	0.0102303	0.069246	0.0284599	0.175606	5.09349e-06	0	0.0259997	0.00147457	0	0.0129477	0.0340933	0.0151404	0.0333802	0.011878	0.0178068	0.0373404	0.0171574	0.0347987	0.0422938	0	0	0.00188204	0.000863347	0.00169359	2.29207e-05	0.000359091	0.0228901	0.0117456	0.00010951	0.00726841
L145	L145	M	0	2.55174e-06	0.0209651	0.0306158	0.0112621	0.00102325	0.00259129	0.000969662	7.65523e-05	2.9345e-05	0.0131849	2.16898e-05	0.000845903	0.000409555	0.00453062	0.00471817	0.000368727	0.00987397	0.0353085	0.0403749	0.27812	5.10349e-06	0	0.0222831	0.0020567	0	0.009185	0.0804526	0.0144327	0.0801655	0	0.0267525	0.0210276	0.0165634	2.29657e-05	0.0664512	0	0	0.00215112	0.000598384	0.00123122	3.06209e-05	0.000266657	0.0336281	0.00331344	0.00392458	0.0144824
LM500	LM500	M	0	1.46721e-05	0.0125131	0.00321685	0.0160347	0.00159559	0.00879994	0.00705873	0.00141292	1.87069e-05	0.0277706	2.42089e-05	0.00388516	0.00354074	0.0122431	0.0160135	0.00903873	0.0133718	0.0423531	0.0280431	0.0887645	0	0	0.0185117	0.00419254	0	0.043232	0.0969152	0.0205038	0.0285907	0.00501821	0.0261863	0.0218808	0.00990951	0.0133494	0.0337003	0	0	0.00447425	0.0019965	0.00508607	9.2434e-05	0.0011866	0.160866	0.014807	0.000454467	0.0126396
LM550	LM550	M	0	2.26366e-06	0.00664781	0.00303953	0.0188037	0.0011307	0.0116205	0.00547693	0.000963755	1.24501e-05	0.0383657	0	0.00529075	0.00150986	0.00978978	0.00677684	0.000347472	0.0131321	0.0777693	0.027933	0.204693	5.65916e-07	0	0.0249359	0.00584478	0	0.0366668	0.0111231	0.0180063	0.0174296	0.00544864	0.0361456	0.014505	0.0313478	0.0181121	0.0307705	0	0	0.00524887	0.00190261	0.00353754	0.00021618	0.00174811	0.0740461	0.0256088	0.0246615	0.0197471
LM657	LM657	M	0	0	0.00763849	0.00492707	0.0774742	0.00181723	0.00874761	0.00355004	0.0003855	5.16871e-06	0.0310299	0	0.00636785	0.0017242	0.0589354	0.0122847	0.000739126	0.0157891	0.0390996	0.0378134	0.096654	4.30726e-07	0	0.0126819	0.005313	0	0.031079	0.0598304	0.0150074	0.0270194	0.0158774	0.028098	0.0301021	0.0310105	0.0147541	0.0320473	0	0	0.00350482	0.00321537	0.00540776	0.000146447	0.00145068	0.0658998	0.0236955	0.00250338	0.012118
LM659	LM659	M	0	5.9981e-06	0.00847081	0.00830699	0.117984	0.00229915	0.0119006	0.00777653	0.000233926	1.31208e-05	0.0348073	0	0.00742077	0.00224066	0.0131021	0.0161754	0.000892217	0.0276055	0.0519056	0.0426397	0.0962556	3.74881e-07	0	0.0184655	0.00907025	0	0.0326098	0.0464151	0.0177712	0.0334334	0	0.0149694	0.0302836	0.0128266	7.49762e-06	0.0459728	1.12464e-06	0	0.0039475	0.00260992	0.00452331	5.73568e-05	0.00175557	0.0879842	0.00977952	8.35985e-05	0.0151609
LM675	LM675	M	0	3.8151e-06	0.00612629	0.00557845	0.0161696	0.00573525	0.00784805	0.00631018	0.000307879	1.52604e-05	0.0369058	0.000117887	0.00439653	0.00220856	0.013367	0.021318	0.00067184	0.0152272	0.0534626	0.0328564	0.152538	0	0	0.0213741	0.0038235	0	0.121456	0.0459686	0.0365746	0.0277797	3.8151e-07	0.0548334	0.0271719	0.0111279	7.2487e-06	0.0347587	0	0	0.00391086	0.00623464	0.00429886	5.18854e-05	0.00127463	0.0484682	0.00597636	3.47174e-05	0.00766569
LM737	LM737	M	0	1.26937e-05	0.0106736	0.00815596	0.0209089	0.00202207	0.0119862	0.00526132	0.0003747	2.0216e-05	0.0276127	0	0.00299666	0.00222235	0.0135311	0.0135226	0.000941688	0.0197317	0.0519696	0.0366783	0.13206	0	0	0.0166434	0.0074343	0	0.0351706	0.0749613	0.0257951	0.0329271	0.00439345	0.0129866	0.026198	0.0122786	0.00994437	0.0772179	0	0	0.00566517	0.00244425	0.0100967	0.000129288	0.00149974	0.0680262	0.0241172	0.00023789	0.0105443
LM747	LM747	M	0	5.67312e-06	0.00919896	0.00595151	0.0161972	0.00129266	0.00923381	0.00482296	0.000288519	1.98559e-05	0.0323911	7.29401e-06	0.00368955	0.00265056	0.0112291	0.0101699	0.000432778	0.0158981	0.0506516	0.0339889	0.160526	1.21567e-06	0	0.0155707	0.00322476	0	0.0343009	0.0660452	0.026459	0.0411471	0	0.0378843	0.0638096	0.0134173	6.07834e-06	0.045051	0	0	0.00335079	0.00156943	0.00300513	0.000131292	0.000870824	0.061251	0.00855547	0.0333348	0.0092642
LM534	LM534	M	0	2.38451e-06	0.00994022	0.0110175	0.0186996	0.00121557	0.00835082	0.0027814	0.000236596	1.51019e-05	0.0394022	1.90761e-05	0.0060646	0.00169857	0.00961434	0.0141083	0.00113211	0.0146563	0.0611285	0.0440644	0.133724	1.00679e-05	0	0.0344821	0.0076609	0	0.0308269	0.0518824	0.0225559	0.0358996	0.0162624	0.0305906	0.0355366	0.0162772	0.0160938	0.0393818	0	0	0.00430881	0.00154119	0.00437584	8.13383e-05	0.00125823	0.0493956	0.0152526	0.000321644	0.014381
LM558	LM558	M	0	2.45741e-05	0.00965914	0.00584709	0.0150885	0.00178316	0.0124038	0.010553	0.000453084	2.61099e-05	0.0398683	0.000105976	0.00632168	0.00195978	0.0137738	0.0134313	0.00103979	0.0204379	0.053788	0.038162	0.114621	1.53588e-06	0	0.0248843	0.00558138	0	0.037543	0.0417882	0.0178239	0.0430691	0.00384738	0.0332656	0.0315516	0.0249396	0.0285551	0.0487979	0	0	0.00493785	0.00314702	0.00486413	0.000486874	0.000850877	0.0625057	0.020143	0.000105976	0.0123039
LM562	LM562	M	0	4.46236e-06	0.00885085	0.00567613	0.0142585	0.00133673	0.00843883	0.00343924	0.000645555	5.94982e-06	0.02712	0	0.00252396	0.00197757	0.00773105	0.00911909	0.000923957	0.0174159	0.0575452	0.030859	0.142306	0	0	0.0192787	0.00713284	0	0.0992323	0.0509699	0.0229611	0.0436672	0	0.0238082	0.029136	0.00781781	7.68518e-06	0.0429339	0	0	0.00352824	0.00365864	0.00433395	0.000125442	0.00155092	0.091143	0.00658794	8.08184e-05	0.0182186
LM627	LM627	M	0	3.12746e-06	0.00872337	0.0046684	0.0194126	0.00233353	0.0082824	0.00355681	0.000283258	8.93559e-06	0.0330317	9.38237e-06	0.00259758	0.00149939	0.0098984	0.0188742	0.00116341	0.01791	0.0691699	0.0398076	0.135404	1.78712e-06	0	0.0194014	0.00555168	4.46779e-07	0.0360386	0.0771436	0.0217582	0.032517	0.00480779	0.0277901	0.02633	0.0231347	0.0168163	0.0404997	0	4.46779e-07	0.00365197	0.00202078	0.0127265	7.2825e-05	0.00121167	0.0596424	0.0206756	0.000377975	0.0130956
LM641	LM641	M	0	6.90467e-07	0.00903234	0.00436582	0.016652	0.00172686	0.00950876	0.0043199	0.000314853	9.66653e-06	0.0445354	0	0.00349652	0.00232342	0.0117162	0.0143779	0.00214079	0.0230923	0.0603257	0.0380761	0.121902	3.45233e-07	0	0.0256892	0.00661363	0	0.0351026	0.0616915	0.0209405	0.041207	0.00561867	0.0166841	0.032445	0.01672	0.0106491	0.0476629	0	0	0.00452152	0.00207105	0.00331148	0.00011151	0.00117207	0.0619894	0.0180005	0.00652836	0.0131558
LM656	LM656	M	0	1.2233e-06	0.00730391	0.00463508	0.0147461	0.00161149	0.0108935	0.00685945	0.00032499	1.2233e-06	0.0279491	0	0.00683172	0.00364217	0.0092563	0.0145752	0.00525856	0.0203475	0.040594	0.0164522	0.300721	2.4466e-06	0	0.0293021	0.0035386	3.26213e-06	0.0379887	0.0329659	0.0183295	0.0180583	0.00744989	0.0209062	0.0157483	0.010215	0.0238478	0.0335865	0	0	0.00528873	0.00166287	0.00325602	8.5631e-05	0.00148957	0.0457657	0.0253973	0.000279728	0.0157985
LM696	LM696	M	0	1.83382e-06	0.00917184	0.00600759	0.015637	0.0020039	0.016652	0.00892428	0.000349342	7.33527e-06	0.0401473	0.00106316	0.00449606	0.00287955	0.0158978	0.0209009	0.000651922	0.0208487	0.0552626	0.0676555	0.0997648	3.20918e-06	0	0.0194747	0.00650089	0	0.0306624	0.0444458	0.0198231	0.0316728	0	0.0300907	0.0323779	0.0141002	1.05445e-05	0.0532605	0	0	0.00629366	0.00326878	0.00625194	0.00014533	0.00203508	0.089218	0.0110708	6.00575e-05	0.049817
LM705	LM705	M	0	3.36996e-07	0.00863383	0.00542597	0.0177799	0.0022053	0.0247136	0.00555942	0.000369347	1.51648e-05	0.0364596	6.06592e-06	0.0050428	0.00423907	0.013094	0.0180943	0.000663882	0.0178301	0.0520075	0.048887	0.135591	6.40292e-06	0	0.0180033	0.00734145	0	0.0406609	0.0560882	0.0241114	0.0356093	0	0.0302646	0.032571	0.0163581	1.71868e-05	0.0441306	0	0	0.00418919	0.00317652	0.00624756	0.000229157	0.00204792	0.0649334	0.0124709	0.000249714	0.00943824
LM741	LM741	M	0	5.75655e-06	0.0100448	0.00429304	0.0171295	0.00221492	0.00876249	0.00628853	0.000339298	3.04759e-05	0.0349745	0	0.00520291	0.00157933	0.0102595	0.0303323	0.000987757	0.0249035	0.0494285	0.029286	0.180272	3.72483e-06	0	0.0194216	0.00393681	0	0.0302239	0.069252	0.0218217	0.0285383	0.00501091	0.0323698	0.0272393	0.0129573	0.0103371	0.0423896	0	0	0.00353757	0.00231413	0.00365473	6.23062e-05	0.00131114	0.060154	0.0155102	0.000625771	0.0123465
LM745	LM745	M	0	3.29324e-06	0.00925269	0.00444324	0.0220976	0.00179152	0.0116113	0.00598777	0.0002437	6.58648e-06	0.0250543	0	0.00400985	0.00239419	0.00770684	0.00768247	0.000773253	0.0121942	0.0456206	0.0407657	0.152629	0	2.63459e-06	0.0236764	0.00320103	0	0.0326867	0.101189	0.019054	0.0220087	0	0.0250938	0.0203753	0.0107808	1.51489e-05	0.0616442	0	0	0.00357185	0.00190876	0.00480945	5.33505e-05	0.0011197	0.141262	0.00751254	1.51489e-05	0.0323535
LM758	LM758	M	0	1.12009e-06	0.00397687	0.00217409	0.00681965	0.000967755	0.00651331	0.00158436	0.000206656	2.80022e-06	0.0111129	0	0.0017395	0.0012349	0.00539882	0.0232183	0.00279182	0.00772076	0.0501715	0.0157731	0.136808	5.60044e-07	0	0.0103149	0.00165269	0	0.123137	0.143328	0.0123641	0.0117111	0.00192543	0.0142778	0.0100214	0.00888061	0.0207407	0.0121737	0	0	0.00278454	0.00534786	0.00517872	1.2881e-05	0.00286686	0.0659597	0.0129006	0.000791342	0.0684642
LM771	LM771	M	0	2.08556e-06	0.00750593	0.00422274	0.0131406	0.000816496	0.0091019	0.00313929	0.000411376	1.66845e-05	0.0258515	0	0.00266326	0.00244375	0.0128288	0.00995437	0.00178732	0.0205188	0.0471534	0.0442545	0.132411	0	0	0.0141406	0.00440574	0	0.0361255	0.0892989	0.0221372	0.0328444	0	0.0171396	0.032347	0.00755337	1.04278e-06	0.0775807	0	0	0.00635887	0.00214552	0.0158325	2.97192e-05	0.00159962	0.0681149	0.00724419	1.77272e-05	0.0107651
LM784	LM784	M	0	5.00457e-06	0.00859035	0.00634747	0.0144478	0.00172116	0.0131408	0.0067178	0.000265659	3.33638e-06	0.0368453	0.000396612	0.00356492	0.00176203	0.0124856	0.0137434	0.0016465	0.0218308	0.0506788	0.0673841	0.13396	8.34095e-07	0	0.0240178	0.00460337	0	0.0229301	0.0419004	0.0217294	0.0384935	0	0.0345828	0.0265568	0.0141571	6.25572e-06	0.0491236	0	0	0.00433396	0.00242138	0.00453748	7.92391e-05	0.00195762	0.0796557	0.00812701	0.000114271	0.018841
LM786	LM786	M	0	6.2721e-06	0.00813659	0.00869689	0.0113638	0.00181431	0.0115653	0.00676634	0.000388452	1.17079e-05	0.0279062	0	0.00407937	0.00177208	0.0227184	0.0118727	0.000579542	0.0124576	0.0338601	0.0457541	0.110351	4.59954e-06	0	0.0147775	0.00330623	0	0.0264904	0.073292	0.0178119	0.0212658	0	0.0198299	0.0366199	0.00819387	5.01768e-06	0.0360713	0	0	0.00615335	0.00173904	0.00978908	7.7774e-05	0.00111434	0.0726857	0.00751147	0.000958795	0.00958126
LM789	LM789	M	0	1.15324e-06	0.0115151	0.0129884	0.0217766	0.00188266	0.0104547	0.00396657	0.000356351	8.07268e-06	0.0363161	2.82544e-05	0.00977025	0.0012997	0.00882863	0.0104662	0.00133718	0.0186658	0.0473238	0.0568207	0.0974926	0	5.7662e-07	0.0170593	0.00952576	0	0.0308999	0.0656407	0.0280283	0.044368	0	0.0298343	0.0542282	0.00987116	9.80254e-06	0.0516848	0	0	0.0119579	0.00199799	0.00418799	0.000117054	0.00173966	0.0649072	0.0125519	5.3049e-05	0.0103025
LM790	LM790	M	0	2.56819e-06	0.00647286	0.00436027	0.0109446	0.00176178	0.0348606	0.00644409	0.000103241	9.24547e-06	0.0380297	3.80092e-05	0.00308182	0.0112317	0.00825364	0.0128728	0.000401664	0.0129339	0.0666259	0.0241954	0.153073	0	0	0.012674	0.00780831	0	0.0268021	0.0611465	0.0211131	0.0214197	0.00421337	0.011242	0.0193456	0.042826	0.0151343	0.060884	0	0	0.00450049	0.00295701	0.00427192	0.000117623	0.00107453	0.0756033	0.021505	0.00109251	0.0305347
LM521	LM521	M	0	1.17076e-05	0.00567287	0.00602939	0.0130135	0.000992076	0.0112362	0.0175502	0.000182025	4.9339e-05	0.0305132	0	0.00811947	0.0023719	0.0101967	0.00977637	0.000633881	0.00801745	0.0587926	0.0262018	0.105133	0	0	0.14923	0.00355742	0	0.0287412	0.0482822	0.0271668	0.0253393	0	0.0256607	0.0201417	0.0084353	2.23001e-06	0.0363762	0	0	0.00348634	0.00270054	0.00429946	0.000134637	0.000989289	0.100215	0.00836059	0.0164118	0.0241836
LM556	LM556	M	0	2.5617e-06	0.0110823	0.011988	0.0223691	0.00133391	0.0101473	0.00315016	0.00034217	2.04936e-05	0.039856	0.000683608	0.00415654	0.00329727	0.0102058	0.016684	0.00145834	0.0196845	0.0565836	0.0445908	0.121078	2.5617e-06	0	0.0253645	0.00665749	0	0.0454757	0.0495436	0.0272188	0.0393869	0	0.0156736	0.0419065	0.0147558	1.31745e-05	0.0549514	0	0	0.00502276	0.00253352	0.00514572	9.33191e-05	0.00142101	0.0711706	0.00823147	8.59999e-05	0.0167572
LM578	LM578	M	0	5.35419e-06	0.00669566	0.00537415	0.0155335	0.00247315	0.032534	0.00319743	0.000388422	1.70361e-05	0.0388369	5.35419e-05	0.00373723	0.0016598	0.00936887	0.013237	0.000802642	0.0157856	0.0512255	0.0294461	0.117812	2.92047e-06	0	0.0142392	0.00398157	0	0.0362333	0.0699121	0.0192318	0.0289277	0.0046416	0.0309823	0.021831	0.0193739	0.0120231	0.0544478	0	0	0.00553867	0.00187884	0.00556057	9.00478e-05	0.00166856	0.0540754	0.0161098	0.000293994	0.0750098
LM695	LM695	M	0	5.23409e-06	0.00755105	0.00683573	0.013376	0.00436872	0.0195586	0.00630359	0.000354755	1.80285e-05	0.0345171	0	0.00345857	0.00666882	0.0249108	0.0157703	0.00097296	0.0205764	0.0535448	0.0412929	0.103806	0	0	0.0376442	0.00368887	0	0.0403863	0.0532075	0.0258582	0.0295965	0.00429196	0.0231841	0.0187892	0.0141117	0.0116651	0.0462345	0	0	0.00441176	0.00172609	0.00416925	9.71215e-05	0.00316488	0.0630121	0.018766	3.72202e-05	0.0146444
LM708	LM708	M	0	5.40292e-06	0.01029	0.00662182	0.0160456	0.00177828	0.0106146	0.00641687	0.000290677	1.22466e-05	0.024919	0	0.00430288	0.00195081	0.0172897	0.015086	0.000765774	0.0176557	0.066439	0.0444448	0.115745	1.08058e-06	0	0.012972	0.00417249	0	0.0387116	0.0552564	0.0208268	0.0294906	3.60195e-07	0.0264631	0.028946	0.00916083	3.60195e-06	0.0501344	0	0	0.0219643	0.00350253	0.0061071	6.37544e-05	0.00181898	0.0834157	0.00839397	2.88156e-05	0.0120399
LM761	LM761	M	0	2.97725e-06	0.0102325	0.00279961	0.0115322	0.00119255	0.00770346	0.00397959	0.000260675	2.05099e-05	0.0316769	2.15023e-05	0.00388696	0.00339869	0.0152726	0.00855595	0.000567	0.0143622	0.0311476	0.0311612	0.115158	6.61611e-07	0	0.0159623	0.00325645	0	0.0438244	0.0601999	0.0270155	0.0494974	0.00359949	0.0174179	0.0248478	0.011215	0.0147824	0.0512536	0	0	0.00374405	0.00225014	0.00189154	7.41004e-05	0.00116609	0.0492523	0.0187891	0.000517049	0.016666
N100	N100	M	0	4.88544e-06	0.00778302	0.0025664	0.0106281	0.00162839	0.0208413	0.00966006	0.000232187	5.91395e-06	0.0166786	6.17108e-06	0.00244401	0.00226324	0.00676942	0.00607106	0.000212388	0.0185894	0.0299609	0.0329168	0.46487	3.34267e-06	0	0.00634156	0.0014862	0	0.0158805	0.0350541	0.0077154	0.0275243	2.57128e-07	0.0222254	0.0178609	0.0178928	4.6026e-05	0.0371065	0	0	0.00950398	0.00390012	0.00580236	0.000246586	0.00568871	0.0329585	0.00485484	0.000270499	0.0110393
[truncated: 16 more columns]

## Sheet: 2.J_gene_SegmentUsage.segments
Data S4.2. J gene segment usage data of main enrolled subjects
sample_id	col.name	Group	TRAJ50	TRBJ1-1	TRBJ1-2	TRBJ1-3	TRBJ1-4	TRBJ1-5	TRBJ1-6	TRBJ2-1	TRBJ2-2	TRBJ2-2P	TRBJ2-3	TRBJ2-4	TRBJ2-5	TRBJ2-6	TRBJ2-7
LM456	LM456	B	0	0.0806179	0.141821	0.0436428	0.0681009	0.0796334	0.0670227	0.0892172	0.0637467	3.57485e-07	0.0841355	0.0132913	0.0384529	0.0102784	0.220039
LM461	LM461	B	0	0.0908218	0.0855332	0.0251154	0.0454396	0.0624888	0.0940983	0.0885119	0.0640104	2.01604e-06	0.121382	0.0175643	0.0433364	0.0104088	0.251287
LM487	LM487	B	0	0.0682007	0.0714997	0.0369007	0.0301262	0.0658157	0.0375697	0.171982	0.0460033	1.81134e-06	0.131682	0.0274467	0.0306056	0.00571599	0.276449
LM502	LM502	B	0	0.0663529	0.161088	0.0291997	0.0321783	0.0515635	0.0392343	0.132689	0.0578275	0	0.0575328	0.00448629	0.0217323	0.00831184	0.337803
LM520	LM520	B	0	0.0664094	0.0745045	0.024601	0.0262526	0.0461333	0.0571975	0.159024	0.0831746	0	0.107745	0.0115229	0.0527729	0.00881352	0.281848
LM535	LM535	B	0	0.0771411	0.129418	0.0333028	0.034089	0.0868877	0.0846463	0.0859862	0.0520322	2.34405e-06	0.0868394	0.0145495	0.0559027	0.0105248	0.248678
LM540	LM540	B	0	0.08458	0.138609	0.0402768	0.0369623	0.0669233	0.0678031	0.106696	0.0658536	1.13373e-06	0.0962998	0.0139001	0.0422364	0.0129052	0.226954
LM552	LM552	B	0	0.0626998	0.104454	0.0309591	0.0327113	0.0545164	0.0405512	0.129059	0.0708736	0	0.118514	0.0117304	0.0402523	0.00825995	0.295419
LM563	LM563	B	0	0.0703882	0.132087	0.0402545	0.0823725	0.0552628	0.0472084	0.096447	0.0780639	6.9741e-07	0.0908928	0.0182645	0.0331612	0.0114898	0.244106
LM569	LM569	B	0	0.0479299	0.103128	0.0221098	0.023318	0.0609714	0.0347966	0.158232	0.0643868	6.23073e-06	0.0981683	0.0220277	0.0381513	0.0117242	0.31505
LM570	LM570	B	0	0.0516871	0.0677969	0.0375599	0.0258698	0.097435	0.102856	0.146924	0.0293852	0	0.0412384	0.00505697	0.0417926	0.00456789	0.347829
LM579	LM579	B	0	0.0782922	0.112032	0.0333442	0.0710078	0.064746	0.0613811	0.127597	0.0664915	7.21291e-07	0.104383	0.0118764	0.0433853	0.00787722	0.217586
LM584	LM584	B	0	0.101428	0.16933	0.057162	0.0478539	0.0699971	0.108748	0.0698696	0.0443115	0	0.0505169	0.00758783	0.0272881	0.00727339	0.238633
LM596	LM596	B	0	0.0732427	0.123607	0.0343546	0.0322188	0.0654438	0.0694831	0.110447	0.0542186	4.25634e-07	0.104013	0.0102229	0.0367573	0.00888469	0.277106
LM610	LM610	B	0	0.0759883	0.130325	0.0405642	0.028898	0.0577225	0.0459326	0.133254	0.0658337	1.05408e-06	0.0865882	0.0132554	0.0317978	0.00925026	0.280589
LM622	LM622	B	0	0.0702162	0.10305	0.0284199	0.0286283	0.062904	0.0555584	0.110515	0.0670745	2.56411e-06	0.11015	0.00910707	0.0314148	0.00987758	0.313083
LM629	LM629	B	0	0.0766787	0.121066	0.0309229	0.0290269	0.0819927	0.0371132	0.114375	0.0524542	0	0.122308	0.0129458	0.0300591	0.00767816	0.28338
LM632	LM632	B	0	0.0744834	0.116464	0.0387487	0.0463968	0.0766305	0.0911479	0.0902053	0.0591929	0	0.0521647	0.00396615	0.0245682	0.0203417	0.30569
LM633	LM633	B	0	0.083587	0.140695	0.0402799	0.036613	0.0619801	0.0510695	0.0806461	0.0656788	1.76989e-06	0.0650251	0.0084491	0.0196642	0.0142497	0.332061
LM646	LM646	B	0	0.0716123	0.127957	0.028202	0.0239397	0.0549373	0.0590179	0.109011	0.0592615	0	0.0800111	0.0117435	0.0323019	0.0108956	0.331109
LM711	LM711	B	5.12308e-07	0.123733	0.0914389	0.0263086	0.0244699	0.0678286	0.0422685	0.117133	0.056564	0	0.0925065	0.0103773	0.0320439	0.00698635	0.308341
LM734	LM734	B	0	0.0473604	0.0902159	0.0382029	0.0275502	0.0604405	0.0551378	0.135506	0.0800543	3.53325e-06	0.115725	0.0127833	0.046887	0.0090317	0.281102
LM735	LM735	B	0	0.0663826	0.11304	0.0497466	0.0255569	0.0623535	0.0476895	0.123032	0.0863275	3.36319e-06	0.0846582	0.0146259	0.0403263	0.00996457	0.276294
LM736	LM736	B	0	0.053552	0.083028	0.0277216	0.0199723	0.0425405	0.0314094	0.150087	0.138154	4.97771e-07	0.102052	0.00829486	0.0394546	0.00596454	0.297768
LM739	LM739	B	0	0.0682734	0.0913718	0.0304668	0.0436005	0.0466099	0.0630573	0.125839	0.0623703	0	0.0523898	0.00753092	0.0381858	0.00824824	0.362056
LM754	LM754	B	0	0.0794063	0.223296	0.0638637	0.0283267	0.048105	0.0451879	0.125899	0.0487772	0	0.0644075	0.00707129	0.0204471	0.0105529	0.234659
LM764	LM764	B	0	0.086387	0.136368	0.0378707	0.0338382	0.0548263	0.0611357	0.142422	0.0720742	9.09653e-07	0.0728726	0.00794734	0.0425924	0.00796159	0.243704
I18	I18	B	0	0.0841633	0.0869381	0.0330678	0.0326387	0.0710717	0.0582382	0.153853	0.0690307	2.07309e-06	0.0671992	0.00805084	0.0359069	0.00960255	0.290237
N34	N34	B	0	0.0616574	0.0682622	0.0290396	0.0275074	0.0547074	0.0467626	0.149928	0.0613788	1.13036e-06	0.116806	0.0155103	0.0450812	0.00972566	0.313632
L125	L125	B	0	0.0680951	0.0949569	0.0362645	0.0196222	0.0765247	0.0394448	0.129792	0.0796234	1.38214e-06	0.0604795	0.00731011	0.0205482	0.0120329	0.355304
L28	L28	B	0	0.109039	0.126394	0.0399344	0.0329839	0.0635719	0.0499722	0.126269	0.0645742	1.18609e-06	0.0611618	0.00700385	0.0272765	0.00743202	0.284386
N33	N33	B	0	0.0665191	0.113913	0.0478312	0.0359446	0.0615833	0.0595613	0.0914252	0.0550863	2.61278e-07	0.103959	0.010669	0.0431219	0.00995731	0.300428
L113	L113	B	0	0.0824644	0.113481	0.0442632	0.0225773	0.0670553	0.0404558	0.178982	0.0662193	0	0.0522405	0.00756773	0.0189445	0.00947309	0.296276
L74	L74	B	0	0.073092	0.109588	0.0404967	0.0354958	0.0682718	0.0485889	0.184163	0.0678579	0	0.0511652	0.0066468	0.0189708	0.0106179	0.285045
L52	L52	B	0	0.0478861	0.131709	0.0366084	0.0226321	0.0589533	0.042705	0.122772	0.101405	0	0.0757334	0.00990707	0.0256179	0.00983314	0.314237
L57	L57	B	0	0.0769229	0.0731249	0.0271421	0.0228695	0.0566521	0.0459844	0.173857	0.082772	0	0.093308	0.0117712	0.0366201	0.00807714	0.290899
I16	I16	B	0	0.0728294	0.0909428	0.0308722	0.0282433	0.0488463	0.0389157	0.118679	0.0585568	0	0.0522241	0.00482933	0.0266984	0.0100849	0.418277
N85	N85	B	0	0.07102	0.0877719	0.04462	0.0324812	0.039649	0.0433316	0.153164	0.0848196	3.0676e-07	0.100309	0.0120305	0.0432313	0.0101731	0.277398
L123	L123	B	0	0.0383366	0.0674155	0.0256123	0.0223317	0.0555708	0.0554351	0.135235	0.0677205	0	0.0642521	0.00962043	0.0262762	0.00832047	0.423873
L98	L98	B	0	0.0851153	0.139639	0.0430061	0.0215514	0.0795621	0.0332235	0.122211	0.0628429	1.02856e-06	0.0515575	0.00514588	0.0171749	0.010551	0.328418
N58	N58	B	0	0.0714176	0.101168	0.044862	0.0340441	0.0559973	0.0410337	0.117704	0.0564016	1.31502e-06	0.0987982	0.0116011	0.0410824	0.0232123	0.302677
L124	L124	B	0	0.0701083	0.0879441	0.0232326	0.0194185	0.0477921	0.0512413	0.197345	0.0934201	0	0.0711877	0.00873043	0.0286121	0.012186	0.288781
L127	L127	B	0	0.0789361	0.0950994	0.0272334	0.0141721	0.0474775	0.031948	0.117155	0.0469177	0	0.0364884	0.0046724	0.0163112	0.00720578	0.476383
L73	L73	B	0	0.0656876	0.0954286	0.0315625	0.0239387	0.0569413	0.0387894	0.14623	0.0803442	0	0.069333	0.00783991	0.0303871	0.025864	0.327653
L55	L55	B	0	0.0609267	0.101076	0.0356133	0.0238479	0.0695808	0.0566652	0.160533	0.0808652	2.04686e-06	0.0753693	0.0097328	0.0333003	0.0138818	0.278606
L131	L131	B	0	0.0675554	0.118317	0.045332	0.0182229	0.0569319	0.0346933	0.136795	0.08249	0	0.0616022	0.00765297	0.018322	0.0104788	0.341606
L122	L122	B	0	0.0687488	0.127161	0.0313174	0.0246337	0.0447893	0.0378301	0.117505	0.0668888	0	0.0681225	0.00596848	0.0252583	0.0069233	0.374854
N59	N59	B	0	0.0777357	0.109115	0.0424303	0.0428393	0.0563803	0.057993	0.158495	0.0632219	3.55923e-07	0.111273	0.0214611	0.0402339	0.0118234	0.206997
L126	L126	B	0	0.168261	0.108107	0.041671	0.0202445	0.0613471	0.0363705	0.117359	0.0819825	0	0.0612946	0.00685556	0.023923	0.0126811	0.259903
L119	L119	M	0	0.0905144	0.0917728	0.0361296	0.0306044	0.0578486	0.039915	0.158541	0.0734745	0	0.0492357	0.00566652	0.0216786	0.0197744	0.324844
N24	N24	M	0	0.117449	0.0820229	0.0348776	0.0248559	0.0821161	0.0518335	0.0940007	0.069508	3.55709e-07	0.0924171	0.0101082	0.0388928	0.00910935	0.292809
I19	I19	M	0	0.0636099	0.109217	0.036636	0.0241231	0.0694337	0.0381795	0.135081	0.0870952	0	0.0725205	0.00772861	0.0236566	0.0145387	0.31818
L97	L97	M	0	0.0580282	0.0885548	0.0321686	0.021802	0.0743844	0.0352782	0.152453	0.0659154	0	0.0781398	0.00938244	0.0218417	0.0087246	0.353326
I6	I6	M	0	0.0672626	0.105359	0.0300155	0.0220444	0.0527156	0.0365087	0.140836	0.0807392	1.18143e-06	0.0673819	0.0109554	0.0312796	0.0112803	0.34362
N95	N95	M	0	0.0884423	0.120958	0.0436517	0.0320123	0.060364	0.0644118	0.0949204	0.0572295	1.61194e-06	0.101037	0.0139693	0.0401902	0.0113354	0.271476
L117	L117	M	0	0.0731395	0.102143	0.0456647	0.0307775	0.0935401	0.0383714	0.128363	0.0705014	1.81065e-06	0.062348	0.0137917	0.0290664	0.00907861	0.303214
L40	L40	M	0	0.0569479	0.0954639	0.0328125	0.0224343	0.0579485	0.0409868	0.137133	0.0686551	0	0.0629233	0.00936474	0.0227242	0.0140984	0.378507
L84	L84	M	0	0.0665223	0.122027	0.0372028	0.0223856	0.0614176	0.042823	0.111966	0.0837743	3.40311e-06	0.0711062	0.00811471	0.0183921	0.00954231	0.344723
L62	L62	M	0	0.0970253	0.178587	0.0576894	0.0258328	0.0673318	0.058155	0.116529	0.0902282	0	0.0589882	0.0102727	0.0227929	0.00829872	0.208268
N60	N60	M	0	0.0687629	0.260028	0.0291623	0.0306767	0.0390511	0.0807779	0.0860623	0.0440989	5.82687e-07	0.107355	0.0220425	0.032962	0.0110874	0.187932
I7	I7	M	0	0.0723892	0.226124	0.0463889	0.0219379	0.0590825	0.0458061	0.102123	0.0758472	2.88524e-06	0.0501253	0.00575606	0.0172682	0.00611671	0.271032
L64	L64	M	0	0.0481839	0.114399	0.0217293	0.0130728	0.0443289	0.0482585	0.190418	0.126403	0	0.0570494	0.00495082	0.015281	0.0170143	0.298911
L38	L38	M	0	0.129638	0.261634	0.084518	0.0176961	0.0403982	0.0328405	0.0827939	0.0538604	1.07217e-06	0.0530477	0.00536084	0.0265533	0.00611887	0.205539
L83	L83	M	0	0.0638325	0.0798125	0.026968	0.0191921	0.0531185	0.0374749	0.204798	0.0688618	1.55704e-06	0.0635772	0.0074053	0.0230551	0.00944502	0.342458
N114	N114	M	0	0.169316	0.0977517	0.132697	0.0244584	0.0501484	0.0413273	0.0908267	0.0428147	0	0.0769875	0.0107866	0.0286963	0.00750897	0.226681
L39	L39	M	0	0.0543572	0.0656638	0.0238674	0.0137796	0.0397682	0.0198717	0.164821	0.070489	0	0.0576444	0.00986298	0.0190003	0.0340281	0.426846
L45	L45	M	0	0.0598763	0.104241	0.0740088	0.0135252	0.0516151	0.0268601	0.16112	0.0498115	1.49931e-06	0.0835578	0.00542449	0.0149196	0.0200877	0.334951
L106	L106	M	0	0.108509	0.10653	0.0209292	0.0161642	0.0378548	0.0267867	0.116868	0.0864289	0	0.065161	0.00677689	0.0308513	0.00847302	0.368667
L145	L145	M	0	0.0412298	0.0706182	0.16905	0.0260571	0.0532217	0.0424151	0.0999467	0.0814427	0	0.128663	0.00514814	0.0163426	0.00668939	0.259175
LM500	LM500	M	0	0.0789838	0.0730471	0.0270329	0.0430842	0.102493	0.044241	0.102321	0.0500703	7.33603e-07	0.0528568	0.00387966	0.0250478	0.00908934	0.387852
LM550	LM550	M	0	0.0519556	0.0972821	0.0448986	0.0322255	0.0410979	0.0458635	0.127694	0.0394347	0	0.0876015	0.00840442	0.0342617	0.010951	0.378329
LM657	LM657	M	0	0.0872909	0.143841	0.0365949	0.0305764	0.0667668	0.0641011	0.0726182	0.0628252	1.7229e-06	0.0750936	0.00989507	0.0369408	0.00883677	0.304617
LM659	LM659	M	0	0.0699266	0.113409	0.0320684	0.0394274	0.0551562	0.0556031	0.18677	0.0623131	3.74881e-07	0.0765732	0.0096082	0.0332246	0.0113435	0.254576
LM675	LM675	M	0	0.139165	0.159683	0.0244373	0.0264207	0.0459526	0.0421558	0.144553	0.0481871	1.14453e-06	0.0665255	0.00730287	0.0239108	0.00835851	0.263347
LM737	LM737	M	0	0.0742495	0.137513	0.0373488	0.0323559	0.059836	0.0403214	0.130826	0.0670836	9.40277e-07	0.0931016	0.0124131	0.0349943	0.0106218	0.269334
LM747	LM747	M	0	0.0553393	0.0757605	0.023293	0.0236468	0.0462817	0.0290962	0.144251	0.0541779	1.62089e-06	0.122821	0.0103603	0.0410604	0.0124343	0.361476
LM534	LM534	M	0	0.0680939	0.108541	0.0353509	0.0322627	0.0535349	0.0432065	0.108906	0.0610943	1.58967e-06	0.0749308	0.00808508	0.0305593	0.0141425	0.36129
LM558	LM558	M	0	0.0706873	0.124945	0.0379946	0.0338799	0.0608684	0.0753241	0.0950018	0.0462146	0	0.0535346	0.00598071	0.0234652	0.0129797	0.359124
LM562	LM562	M	0	0.0661957	0.144601	0.0244585	0.0412342	0.0500112	0.0354954	0.0932319	0.0380677	0	0.0864623	0.0084061	0.0368956	0.0115783	0.363362
LM627	LM627	M	0	0.0528982	0.0923587	0.0372324	0.0313956	0.0622976	0.0421563	0.115962	0.0589244	0	0.0902039	0.0140914	0.0382604	0.0128002	0.351419
LM641	LM641	M	0	0.0649335	0.121775	0.035239	0.0340403	0.0693311	0.0616421	0.125449	0.0510355	0	0.0964447	0.0131579	0.0373128	0.0126176	0.277021
LM656	LM656	M	0	0.0433313	0.0771849	0.0247681	0.0267495	0.0375953	0.0390763	0.0930564	0.0572969	4.07766e-07	0.0844713	0.0516114	0.0305315	0.0100502	0.424276
LM696	LM696	M	0	0.0816398	0.117832	0.0296978	0.0334974	0.0610336	0.0519695	0.106389	0.0542806	4.58455e-07	0.102829	0.0117346	0.0379206	0.00957391	0.301603
LM705	LM705	M	0	0.0790562	0.105573	0.0327917	0.027147	0.0621073	0.0428739	0.136902	0.0580452	1.34798e-06	0.085083	0.0167386	0.0363086	0.00896813	0.308403
LM741	LM741	M	0	0.0924838	0.223474	0.0297326	0.0257748	0.0549064	0.0366899	0.0958483	0.0498535	1.6931e-06	0.0784696	0.010483	0.0250525	0.00938251	0.267848
LM745	LM745	M	0	0.14912	0.0866992	0.0258974	0.0252881	0.0520167	0.0351027	0.0959552	0.065085	1.3173e-06	0.0451721	0.0069764	0.0383445	0.0121211	0.36222
LM758	LM758	M	0	0.0583112	0.139211	0.0191199	0.0270708	0.087849	0.0235364	0.208604	0.0376103	0	0.127433	0.00600423	0.0328662	0.00497823	0.227406
LM771	LM771	M	0	0.0579556	0.121132	0.0268208	0.0255335	0.0515196	0.0380641	0.10928	0.0494298	1.04278e-06	0.109498	0.00948929	0.0310967	0.00847363	0.361706
LM784	LM784	M	0	0.0855223	0.13948	0.0369367	0.0337383	0.0830079	0.0714995	0.109996	0.0468165	1.66819e-06	0.0827335	0.00994617	0.0307147	0.0103503	0.259256
LM786	LM786	M	0	0.0373349	0.0689634	0.0347813	0.0172257	0.0766208	0.0857216	0.124734	0.0480531	4.1814e-07	0.126327	0.00982295	0.0367921	0.0114428	0.32218
LM789	LM789	M	0	0.078557	0.155424	0.0485774	0.0355694	0.0593008	0.0964097	0.0699936	0.0540235	2.30648e-06	0.0917449	0.00985444	0.0392061	0.00800637	0.25333
LM790	LM790	M	0	0.103108	0.0724393	0.025423	0.0412035	0.0384298	0.0411316	0.126499	0.0553079	1.02727e-06	0.153464	0.0106405	0.0364682	0.0142041	0.281681
LM521	LM521	M	0	0.0611689	0.105253	0.0227882	0.0217822	0.0456327	0.0374511	0.102929	0.180256	0	0.115515	0.0110316	0.0313944	0.0191296	0.245668
LM556	LM556	M	0	0.0814379	0.111436	0.0364157	0.0402893	0.0725455	0.0687238	0.0978657	0.055388	2.19574e-06	0.0490979	0.00491846	0.0330276	0.0116887	0.337163
LM578	LM578	M	0	0.0516801	0.0896842	0.0231866	0.0226112	0.0518286	0.0405084	0.138556	0.0447445	0	0.173352	0.0123195	0.0353518	0.00866601	0.307511
LM695	LM695	M	0	0.0484712	0.114527	0.0274517	0.0447783	0.0514174	0.0425689	0.134327	0.0491231	5.81566e-07	0.110603	0.0109486	0.0622811	0.0213592	0.282144
LM708	LM708	M	0	0.0552484	0.0964043	0.02715	0.0447823	0.0580677	0.0372816	0.122416	0.0672454	3.60195e-07	0.0940018	0.0137648	0.0336728	0.00872751	0.341236
LM761	LM761	M	0	0.0881874	0.0770035	0.0205126	0.0210151	0.0798706	0.0940559	0.133337	0.05177	2.64644e-06	0.0742142	0.0145839	0.0356109	0.0310881	0.278748
N100	N100	M	0	0.0654772	0.446576	0.0224314	0.0159144	0.0395451	0.0339903	0.0641011	0.031723	5.14257e-07	0.0607551	0.00657426	0.0242657	0.00780899	0.180837
